# Supplementary material for: Common T-Cell-Receptor Motifs and Features in Patients with Cytomegalovirus (CMV)-Seronegative End-Stage Renal Disease Receiving a Peptide Vaccination against CMV
Source: Int J Mol Sci. 2022 Jan 18;23(3):1029. doi: 10.3390/ijms23031029 (PMC8835207; doi:10.3390/ijms23031029)
Supplement: Supplementary file 1 [file ijms-23-01029-s001.zip]

Archive with 1 entries (1 files):
- ijms-1513546-supplementary.xlsx
