# Supplementary material for: Common T-Cell-Receptor Motifs and Features in Patients with Cytomegalovirus (CMV)-Seronegative End-Stage Renal Disease Receiving a Peptide Vaccination against CMV
Source: Int J Mol Sci. 2022 Jan 18;23(3):1029. doi: 10.3390/ijms23031029 (PMC8835207; doi:10.3390/ijms23031029)
Supplement: Supplementary file 1 [file ijms-23-01029-s001.zip › ijms-1513546-supplementary.xlsx]

## Sheet: Tabelle1
	p_val	avg_log2FC	pct.1	pct.2	p_val_adj	cluster	gene
NKG7	5.21812e-109	1.09791	1	0.977	7.26466e-105	1	NKG7
TYMS	7.81899e-103	-2.15906	0.034	0.514	1.08856e-98	1	TYMS
TUBA1B	6.5938e-94	-3.09883	0.462	0.893	9.17989e-90	1	TUBA1B
RRM2	6.53523e-89	-2.22898	0.042	0.481	9.09835e-85	1	RRM2
CCL5	1.56872e-88	0.975999	1	0.977	2.18397e-84	1	CCL5
TYROBP	7.49238e-83	-3.23046	0.006	0.373	1.04309e-78	1	TYROBP
CST7	1.03971e-82	0.862046	1	0.954	1.44748e-78	1	CST7
CD3E	1.53106e-81	0.776615	1	0.962	2.13154e-77	1	CD3E
FCER1G	3.85437e-81	-2.34404	0.004	0.361	5.36606e-77	1	FCER1G
CLSPN	7.95768e-79	-0.821407	0.031	0.427	1.10787e-74	1	CLSPN
ASF1B	2.38665e-78	-0.702509	0.007	0.361	3.32269e-74	1	ASF1B
CDT1	1.62584e-75	-0.784446	0.026	0.402	2.26349e-71	1	CDT1
RPS27	1.70715e-72	0.529874	1	1	2.3767e-68	1	RPS27
CD8B	1.74356e-72	0.791026	1	0.951	2.42738e-68	1	CD8B
PCLAF	6.15974e-72	-1.73184	0.103	0.512	8.57559e-68	1	PCLAF
UBE2C	1.56886e-70	-1.13123	0.005	0.322	2.18417e-66	1	UBE2C
ZWINT	2.26575e-70	-0.64594	0.008	0.332	3.15437e-66	1	ZWINT
CENPU	3.03163e-70	-0.766033	0.049	0.432	4.22063e-66	1	CENPU
STMN1	3.14515e-70	-2.72149	0.32	0.719	4.37868e-66	1	STMN1
CENPW	3.60182e-70	-0.860499	0.06	0.453	5.01445e-66	1	CENPW
GZMM	4.06072e-70	0.813943	0.994	0.887	5.65333e-66	1	GZMM
TRBV7-6	1.18561e-69	0.965104	0.995	0.936	1.6506e-65	1	TRBV7-6
LITAF	2.42308e-67	0.749631	0.998	0.939	3.37342e-63	1	LITAF
GINS2	1.87108e-66	-0.803089	0.025	0.363	2.60491e-62	1	GINS2
BIRC5	5.21646e-66	-0.792142	0.025	0.363	7.26236e-62	1	BIRC5
H2AFZ	7.40473e-66	-1.80931	0.81	0.957	1.03089e-61	1	H2AFZ
MKI67	1.62062e-65	-1.11094	0.086	0.481	2.25623e-61	1	MKI67
S100A9	1.49907e-64	-3.28669	0.008	0.307	2.08701e-60	1	S100A9
B2M	2.46183e-64	0.497933	1	1	3.42736e-60	1	B2M
LAT	8.67243e-63	0.695274	0.985	0.9	1.20738e-58	1	LAT
CST3	1.03336e-62	-3.23838	0.019	0.327	1.43864e-58	1	CST3
RPS15A	2.31469e-62	0.426469	1	1	3.22251e-58	1	RPS15A
UHRF1	3.57123e-62	-0.543753	0.005	0.289	4.97186e-58	1	UHRF1
EVL	5.76263e-62	0.717239	0.998	0.916	8.02274e-58	1	EVL
LYZ	2.19406e-61	-2.40581	0.004	0.281	3.05458e-57	1	LYZ
CD52	2.85407e-61	0.648702	0.999	0.977	3.97344e-57	1	CD52
TK1	4.49276e-61	-0.826486	0.04	0.376	6.25482e-57	1	TK1
CSTA	4.65068e-61	-1.25625	0	0.266	6.47468e-57	1	CSTA
PKMYT1	4.81293e-61	-0.583828	0.007	0.292	6.70056e-57	1	PKMYT1
SPI1	8.33838e-61	-1.28529	0.001	0.269	1.16087e-56	1	SPI1
CD8A	2.0837e-60	0.688244	1	0.949	2.90093e-56	1	CD8A
FGFBP2	2.55778e-60	0.962939	0.977	0.852	3.56095e-56	1	FGFBP2
TLE5	2.06609e-59	0.675792	0.999	0.959	2.8764e-55	1	TLE5
NUSAP1	8.22782e-59	-0.891408	0.042	0.371	1.14548e-54	1	NUSAP1
RPL3	1.6749e-58	0.427399	1	1	2.3318e-54	1	RPL3
DUSP2	1.92031e-58	0.92803	0.989	0.885	2.67346e-54	1	DUSP2
CCNA2	1.25153e-57	-0.618249	0.006	0.274	1.74238e-53	1	CCNA2
CENPM	2.75512e-57	-0.943838	0.084	0.435	3.83568e-53	1	CENPM
S100A8	6.68468e-57	-4.75158	0.021	0.309	9.30641e-53	1	S100A8
CD3D	2.34993e-56	0.680172	0.999	0.951	3.27157e-52	1	CD3D
CD3G	3.76977e-56	0.698804	0.995	0.916	5.24827e-52	1	CD3G
GZMH	3.90141e-56	0.819215	0.987	0.934	5.43154e-52	1	GZMH
ADGRG1	4.71485e-56	0.863669	0.909	0.637	6.56401e-52	1	ADGRG1
FCN1	1.15419e-55	-1.2532	0.002	0.251	1.60687e-51	1	FCN1
HCST	1.71077e-55	0.566291	1	0.982	2.38174e-51	1	HCST
CDCA5	4.10311e-55	-0.439354	0.003	0.253	5.71235e-51	1	CDCA5
BIN2	6.09668e-55	0.65235	0.982	0.903	8.4878e-51	1	BIN2
PTMA	2.50217e-54	-0.7283	1	1	3.48352e-50	1	PTMA
HMGB2	6.2129e-54	-1.95999	0.624	0.854	8.64961e-50	1	HMGB2
VIM	3.81348e-53	-0.997277	0.982	0.997	5.30913e-49	1	VIM
LST1	4.34148e-53	-2.2303	0.044	0.345	6.04421e-49	1	LST1
SERPINA1	2.9558e-52	-1.19802	0.001	0.233	4.11506e-48	1	SERPINA1
CFP	6.1797e-52	-0.787719	0	0.228	8.60338e-48	1	CFP
CDK1	7.06268e-52	-0.588755	0.017	0.281	9.83266e-48	1	CDK1
DUT	8.02939e-52	-1.55369	0.481	0.749	1.11785e-47	1	DUT
TNFAIP3	1.8849e-51	0.809698	0.924	0.747	2.62415e-47	1	TNFAIP3
ANP32B	2.5095e-51	-0.952201	0.783	0.962	3.49372e-47	1	ANP32B
VAMP2	8.33886e-51	0.621958	0.985	0.9	1.16094e-46	1	VAMP2
SMC2	4.1329e-50	-0.638357	0.085	0.419	5.75382e-46	1	SMC2
PTPRC	7.03014e-50	0.606864	0.997	0.977	9.78736e-46	1	PTPRC
IFI30	8.9922e-50	-3.10228	0.103	0.43	1.25189e-45	1	IFI30
CDC6	3.59461e-49	-0.361682	0.003	0.228	5.00441e-45	1	CDC6
TBC1D10C	5.60577e-49	0.653985	0.967	0.867	7.80435e-45	1	TBC1D10C
IFNGR2	6.1585e-49	-0.746527	0	0.215	8.57387e-45	1	IFNGR2
LIME1	2.91662e-48	0.607246	0.996	0.941	4.06051e-44	1	LIME1
TPI1	7.20807e-48	-0.951971	0.843	0.949	1.00351e-43	1	TPI1
CDKN3	8.14458e-48	-0.6728	0.044	0.33	1.13389e-43	1	CDKN3
PCED1B-AS1	9.20875e-48	0.583261	0.994	0.913	1.28204e-43	1	PCED1B-AS1
UCP2	2.29626e-47	0.599068	1	0.987	3.19685e-43	1	UCP2
DHFR	2.40465e-47	-0.644462	0.055	0.35	3.34776e-43	1	DHFR
CLIC3	4.72457e-47	0.759702	0.865	0.609	6.57754e-43	1	CLIC3
DEK	6.36971e-47	-0.882979	0.705	0.926	8.86791e-43	1	DEK
CENPN	1.18441e-46	-0.540026	0.054	0.348	1.64893e-42	1	CENPN
MND1	1.24953e-46	-0.36795	0.012	0.246	1.7396e-42	1	MND1
WDR34	5.45631e-46	-0.4434	0.031	0.294	7.59628e-42	1	WDR34
CENPF	4.68515e-45	-0.595366	0.037	0.304	6.52267e-41	1	CENPF
KIFC1	5.61439e-45	-0.396652	0.005	0.217	7.81635e-41	1	KIFC1
CD2	6.0619e-45	0.637627	0.954	0.847	8.43938e-41	1	CD2
IFITM1	1.03725e-44	0.538331	0.999	0.974	1.44406e-40	1	IFITM1
HIST1H4C	1.25696e-44	-2.47188	0.725	0.905	1.74993e-40	1	HIST1H4C
NCF1	1.53016e-44	-1.09557	0.049	0.32	2.13029e-40	1	NCF1
CFD	1.78125e-44	-1.20915	0.023	0.263	2.47986e-40	1	CFD
DUSP6	3.50651e-44	-0.691987	0.002	0.202	4.88177e-40	1	DUSP6
HMGN2	6.10622e-44	-1.54265	0.964	0.995	8.50108e-40	1	HMGN2
GSTP1	1.02368e-43	-0.769403	0.933	0.982	1.42516e-39	1	GSTP1
H2AFV	1.07365e-43	-1.05804	0.752	0.903	1.49474e-39	1	H2AFV
HLA-E	1.22621e-43	0.441195	1	0.982	1.70713e-39	1	HLA-E
HIST1H3B	1.5992e-43	-0.719402	0.016	0.243	2.22641e-39	1	HIST1H3B
HLA-DRA	2.21413e-43	-1.20999	0.65	0.898	3.08251e-39	1	HLA-DRA
CDCA8	2.26996e-43	-0.39542	0.014	0.238	3.16024e-39	1	CDCA8
NAP1L1	2.67933e-43	-0.729725	0.661	0.89	3.73016e-39	1	NAP1L1
CTSW	4.30026e-43	0.565868	1	0.936	5.98683e-39	1	CTSW
LSM4	5.19222e-43	-0.847656	0.485	0.747	7.2286e-39	1	LSM4
RPS19	5.43086e-43	0.354968	1	1	7.56084e-39	1	RPS19
CD27	6.63686e-43	0.766881	0.846	0.596	9.23983e-39	1	CD27
CD14	1.07661e-42	-0.928546	0.001	0.192	1.49885e-38	1	CD14
MS4A6A	2.04653e-42	-0.76184	0	0.187	2.84918e-38	1	MS4A6A
KLRC4	2.54511e-42	0.669315	0.888	0.706	3.5433e-38	1	KLRC4
LBH	2.98356e-42	0.698655	0.901	0.719	4.15372e-38	1	LBH
HMGB3	3.91301e-42	-0.471608	0.042	0.304	5.44769e-38	1	HMGB3
S100A12	7.93923e-42	-1.2454	0	0.184	1.1053e-37	1	S100A12
CDC45	8.25839e-42	-0.348511	0.006	0.207	1.14973e-37	1	CDC45
TNFSF13B	1.58654e-41	-0.674508	0.01	0.215	2.20878e-37	1	TNFSF13B
CYBB	1.66132e-41	-0.539734	0.001	0.187	2.31289e-37	1	CYBB
TIMP1	1.86723e-41	-0.854095	0.016	0.233	2.59955e-37	1	TIMP1
RAD51AP1	3.43715e-41	-0.384122	0.018	0.24	4.7852e-37	1	RAD51AP1
BTG1	3.72186e-41	0.552515	0.998	0.905	5.18157e-37	1	BTG1
SIVA1	4.76288e-41	-0.773377	0.598	0.808	6.63088e-37	1	SIVA1
PRKCH	5.55696e-41	0.651995	0.895	0.726	7.73641e-37	1	PRKCH
H3F3A	5.97395e-41	-0.419494	1	1	8.31694e-37	1	H3F3A
FEN1	7.90275e-41	-0.641373	0.073	0.353	1.10022e-36	1	FEN1
MYBL2	7.91006e-41	-0.31218	0.003	0.192	1.10124e-36	1	MYBL2
MNDA	1.10574e-40	-0.654344	0.004	0.194	1.53941e-36	1	MNDA
VCAN	1.18075e-40	-0.888821	0	0.179	1.64384e-36	1	VCAN
GNG5	1.43047e-40	-0.611466	0.941	0.98	1.99151e-36	1	GNG5
PCNA	1.78806e-40	-0.956873	0.127	0.43	2.48934e-36	1	PCNA
DLGAP5	5.65236e-40	-0.340121	0.002	0.184	7.86922e-36	1	DLGAP5
CKAP2L	2.15051e-39	-0.345777	0.004	0.189	2.99394e-35	1	CKAP2L
CTSH	3.80098e-39	-0.409817	0.001	0.176	5.29173e-35	1	CTSH
LCK	4.23634e-39	0.530951	0.992	0.923	5.89784e-35	1	LCK
AURKB	4.3709e-39	-0.437394	0.018	0.23	6.08516e-35	1	AURKB
AIF1	5.5097e-39	-2.01862	0.411	0.675	7.6706e-35	1	AIF1
HCK	6.66665e-39	-0.4975	0	0.171	9.28131e-35	1	HCK
RANBP1	8.56982e-39	-0.983538	0.496	0.729	1.19309e-34	1	RANBP1
H2AFY	9.0613e-39	-0.715456	0.568	0.798	1.26151e-34	1	H2AFY
SPC25	1.02327e-38	-0.291293	0.002	0.179	1.4246e-34	1	SPC25
PLAAT4	1.41686e-38	0.493129	0.997	0.977	1.97255e-34	1	PLAAT4
MALAT1	1.71655e-38	0.712405	1	1	2.38979e-34	1	MALAT1
LILRB2	2.5554e-38	-0.612977	0	0.169	3.55763e-34	1	LILRB2
RMI2	4.45246e-38	-0.283704	0.006	0.192	6.19871e-34	1	RMI2
MCM4	5.04473e-38	-0.489824	0.061	0.325	7.02327e-34	1	MCM4
MAD2L1	5.31414e-38	-0.524684	0.065	0.327	7.39835e-34	1	MAD2L1
RPL26	5.84494e-38	0.264057	1	1	8.13732e-34	1	RPL26
GGH	6.40651e-38	-0.385546	0.03	0.256	8.91915e-34	1	GGH
CLEC7A	9.72214e-38	-0.473784	0	0.166	1.35352e-33	1	CLEC7A
SMIM25	9.7538e-38	-0.65107	0	0.166	1.35792e-33	1	SMIM25
COX8A	1.12668e-37	-0.557871	0.993	0.99	1.56856e-33	1	COX8A
CDKN1A	1.1391e-37	-0.424541	0.004	0.182	1.58585e-33	1	CDKN1A
CD7	1.27693e-37	0.453087	0.964	0.839	1.77775e-33	1	CD7
ANAPC11	1.78918e-37	-0.594824	0.765	0.928	2.49089e-33	1	ANAPC11
CD68	1.88259e-37	-0.900028	0.017	0.217	2.62094e-33	1	CD68
CALHM6	2.10075e-37	-0.534654	0.001	0.169	2.92467e-33	1	CALHM6
RPL36AL	2.34566e-37	0.372406	1	1	3.26563e-33	1	RPL36AL
UBE2T	2.91732e-37	-0.481232	0.054	0.304	4.0615e-33	1	UBE2T
LGALS2	3.72269e-37	-0.744326	0	0.164	5.18273e-33	1	LGALS2
RPL10	5.50418e-37	0.256763	1	1	7.66291e-33	1	RPL10
RPLP1	7.06318e-37	-0.394292	1	1	9.83335e-33	1	RPLP1
SKA3	9.98769e-37	-0.282248	0.003	0.174	1.39049e-32	1	SKA3
TNFAIP2	1.41103e-36	-0.438824	0	0.161	1.96444e-32	1	TNFAIP2
PPP2R5C	1.89276e-36	0.645901	0.867	0.668	2.6351e-32	1	PPP2R5C
IL2RG	2.15182e-36	0.524541	0.988	0.923	2.99576e-32	1	IL2RG
C19orf48	2.29482e-36	-0.605333	0.142	0.437	3.19485e-32	1	C19orf48
CD302	3.06267e-36	-0.453539	0.001	0.164	4.26384e-32	1	CD302
CDC20	6.58314e-36	-0.492765	0.021	0.225	9.16505e-32	1	CDC20
RBBP8	7.72625e-36	-0.445753	0.069	0.327	1.07565e-31	1	RBBP8
CCDC34	9.59691e-36	-0.363875	0.041	0.274	1.33608e-31	1	CCDC34
NCAPH	1.23782e-35	-0.345658	0.026	0.238	1.72329e-31	1	NCAPH
GNLY	1.35874e-35	0.604319	0.965	0.857	1.89163e-31	1	GNLY
COTL1	1.40672e-35	-0.839919	0.999	0.995	1.95844e-31	1	COTL1
ASPM	1.63468e-35	-0.35594	0.016	0.21	2.27581e-31	1	ASPM
RAB31	2.03206e-35	-0.427894	0	0.156	2.82903e-31	1	RAB31
LILRA5	2.0358e-35	-0.510509	0	0.156	2.83424e-31	1	LILRA5
C19orf38	2.21014e-35	-0.408021	0.004	0.171	3.07696e-31	1	C19orf38
TRAV12-2	2.43094e-35	0.662875	0.933	0.788	3.38436e-31	1	TRAV12-2
GTSE1	2.49121e-35	-0.359631	0.01	0.189	3.46826e-31	1	GTSE1
E2F1	1.12322e-34	-0.257943	0.01	0.187	1.56375e-30	1	E2F1
CKS1B	1.42593e-34	-0.913579	0.145	0.419	1.98519e-30	1	CKS1B
EEF2	1.46584e-34	0.394033	0.999	1	2.04075e-30	1	EEF2
SH3BGRL3	2.61214e-34	0.308311	1	0.997	3.63663e-30	1	SH3BGRL3
ZFP36L2	3.26778e-34	0.552072	0.993	0.916	4.5494e-30	1	ZFP36L2
LRRC25	6.35816e-34	-0.542267	0.001	0.153	8.85183e-30	1	LRRC25
MCM2	6.61838e-34	-0.397691	0.029	0.235	9.21411e-30	1	MCM2
MAFB	6.84734e-34	-0.5708	0.001	0.153	9.53287e-30	1	MAFB
CENPA	6.89942e-34	-0.338063	0.012	0.189	9.60538e-30	1	CENPA
PNRC1	7.56123e-34	0.509624	0.987	0.867	1.05267e-29	1	PNRC1
IL32	1.05515e-33	0.52474	1	0.957	1.46898e-29	1	IL32
H2AFX	1.11044e-33	-0.845362	0.153	0.425	1.54595e-29	1	H2AFX
HIST1H1B	1.16937e-33	-0.736735	0.056	0.289	1.628e-29	1	HIST1H1B
IGSF6	1.33829e-33	-0.411065	0.002	0.156	1.86317e-29	1	IGSF6
TUBB	1.5711e-33	-1.80452	0.789	0.918	2.18729e-29	1	TUBB
CHEK1	1.78104e-33	-0.296846	0.02	0.212	2.47956e-29	1	CHEK1
CENPH	2.60138e-33	-0.336635	0.034	0.246	3.62165e-29	1	CENPH
MARCKS	4.11708e-33	-0.383329	0	0.146	5.7318e-29	1	MARCKS
SPC24	5.92084e-33	-0.25016	0.004	0.161	8.243e-29	1	SPC24
SGO1	6.11472e-33	-0.250257	0.006	0.169	8.51291e-29	1	SGO1
MCM5	7.89708e-33	-0.701803	0.141	0.417	1.09943e-28	1	MCM5
FGL2	9.08855e-33	-0.728076	0.019	0.202	1.26531e-28	1	FGL2
CDCA3	1.0073e-32	-0.288253	0.005	0.164	1.40236e-28	1	CDCA3
CCNB2	1.06747e-32	-0.353764	0.012	0.184	1.48613e-28	1	CCNB2
ATAD2	1.1861e-32	-0.535284	0.114	0.384	1.65129e-28	1	ATAD2
RPA3	1.3653e-32	-0.909972	0.345	0.591	1.90077e-28	1	RPA3
FTH1	1.46203e-32	-1.98801	1	1	2.03543e-28	1	FTH1
TMEM176B	1.54934e-32	-0.481732	0	0.143	2.157e-28	1	TMEM176B
GPSM3	2.31517e-32	0.424902	0.997	0.964	3.22318e-28	1	GPSM3
BRCA1	3.12903e-32	-0.309895	0.024	0.217	4.35624e-28	1	BRCA1
MPEG1	3.40159e-32	-0.456228	0.001	0.146	4.73569e-28	1	MPEG1
GPX4	1.27461e-31	-0.698555	0.689	0.859	1.77452e-27	1	GPX4
CSF3R	1.28905e-31	-0.453539	0.001	0.143	1.79462e-27	1	CSF3R
NCF2	1.29492e-31	-0.40147	0.001	0.143	1.80279e-27	1	NCF2
CD36	1.30605e-31	-0.442732	0.001	0.143	1.81829e-27	1	CD36
MTHFD2	1.76351e-31	-0.572706	0.181	0.46	2.45515e-27	1	MTHFD2
SPOCK2	1.90962e-31	0.617167	0.688	0.366	2.65857e-27	1	SPOCK2
SLC25A5	2.08172e-31	-0.683373	0.963	0.995	2.89817e-27	1	SLC25A5
PHF19	2.48628e-31	-0.500891	0.127	0.394	3.4614e-27	1	PHF19
KLRK1	2.96763e-31	0.556929	0.863	0.678	4.13154e-27	1	KLRK1
TRGV3	4.48274e-31	0.602086	0.903	0.762	6.24087e-27	1	TRGV3
MEF2C	4.7727e-31	-0.42575	0.013	0.179	6.64455e-27	1	MEF2C
PLAUR	4.85308e-31	-0.315227	0.001	0.141	6.75646e-27	1	PLAUR
SLC7A7	4.85387e-31	-0.420872	0.001	0.141	6.75756e-27	1	SLC7A7
CCL4	7.05299e-31	0.491898	0.914	0.76	9.81917e-27	1	CCL4
GAPDH	7.36929e-31	-0.605858	1	1	1.02595e-26	1	GAPDH
SKAP1	9.11187e-31	0.55866	0.885	0.757	1.26855e-26	1	SKAP1
SNRPG	9.58464e-31	-0.737789	0.81	0.918	1.33437e-26	1	SNRPG
MCM7	1.21529e-30	-0.712845	0.162	0.427	1.69193e-26	1	MCM7
PRELID1	2.39766e-30	-0.713583	0.903	0.964	3.33802e-26	1	PRELID1
HLA-C	2.74491e-30	0.311227	1	0.997	3.82147e-26	1	HLA-C
TBXAS1	3.0226e-30	-0.322666	0	0.133	4.20807e-26	1	TBXAS1
FPR1	3.02752e-30	-0.411343	0	0.133	4.21492e-26	1	FPR1
HMMR	4.30992e-30	-0.256326	0.004	0.148	6.00027e-26	1	HMMR
NUF2	9.07839e-30	-0.283595	0.019	0.192	1.26389e-25	1	NUF2
LIMD2	1.28556e-29	0.390655	0.999	0.997	1.78976e-25	1	LIMD2
AC004865.2	1.4595e-29	0.544029	0.556	0.22	2.03192e-25	1	AC004865.2
SARAF	1.71776e-29	0.370505	0.993	0.98	2.39147e-25	1	SARAF
PRF1	2.33838e-29	0.548046	0.927	0.806	3.25549e-25	1	PRF1
C5orf56	3.08683e-29	0.511973	0.871	0.729	4.29749e-25	1	C5orf56
RAD51	4.08625e-29	-0.315603	0.028	0.21	5.68888e-25	1	RAD51
TALDO1	4.80712e-29	-0.635263	0.715	0.867	6.69247e-25	1	TALDO1
MT-CO3	6.5513e-29	-0.367259	1	1	9.12072e-25	1	MT-CO3
YEATS4	8.57225e-29	-0.426531	0.101	0.345	1.19343e-24	1	YEATS4
PLBD1	9.53005e-29	-0.347451	0.001	0.13	1.32677e-24	1	PLBD1
LSM5	1.01725e-28	-0.627445	0.452	0.678	1.41622e-24	1	LSM5
CENPK	1.11103e-28	-0.507201	0.109	0.35	1.54677e-24	1	CENPK
SYTL1	1.13995e-28	0.578869	0.818	0.627	1.58704e-24	1	SYTL1
TOP2A	1.82801e-28	-0.556218	0.056	0.263	2.54496e-24	1	TOP2A
FOS	2.17605e-28	-1.27703	0.331	0.57	3.0295e-24	1	FOS
TROAP	2.62451e-28	-0.322449	0.029	0.21	3.65384e-24	1	TROAP
TMPO	2.75228e-28	-0.78815	0.319	0.558	3.83173e-24	1	TMPO
KLF4	3.5429e-28	-0.361864	0.001	0.128	4.93242e-24	1	KLF4
P2RY8	4.41252e-28	0.5636	0.77	0.545	6.14311e-24	1	P2RY8
SYK	5.74471e-28	-0.304855	0	0.123	7.99779e-24	1	SYK
PILRA	6.81723e-28	-0.360161	0.004	0.138	9.49095e-24	1	PILRA
CMC1	7.88769e-28	0.592775	0.851	0.693	1.09812e-23	1	CMC1
TRAV26-2	7.91325e-28	0.513917	0.98	0.89	1.10168e-23	1	TRAV26-2
SAC3D1	1.02263e-27	-0.385549	0.07	0.289	1.4237e-23	1	SAC3D1
ASGR1	1.30266e-27	-0.353234	0.001	0.125	1.81356e-23	1	ASGR1
PLK1	1.38124e-27	-0.370771	0.013	0.164	1.92296e-23	1	PLK1
BANF1	1.65874e-27	-0.571676	0.636	0.839	2.3093e-23	1	BANF1
RBP7	2.12719e-27	-0.405783	0	0.12	2.96148e-23	1	RBP7
RPL39L	2.16523e-27	-0.374189	0.075	0.297	3.01443e-23	1	RPL39L
TXN	2.32552e-27	-0.630569	0.796	0.918	3.23759e-23	1	TXN
ARHGEF1	3.6432e-27	0.50911	0.866	0.726	5.07207e-23	1	ARHGEF1
SNRPD1	4.26653e-27	-0.657729	0.633	0.803	5.93987e-23	1	SNRPD1
ICAM3	4.32411e-27	0.437599	0.935	0.862	6.02003e-23	1	ICAM3
NCAPG	4.69793e-27	-0.315431	0.031	0.207	6.54046e-23	1	NCAPG
NPC2	5.43743e-27	-1.02615	0.213	0.455	7.57e-23	1	NPC2
RAN	8.77254e-27	-0.873693	0.859	0.954	1.22131e-22	1	RAN
TRBC1	8.84839e-27	0.439364	0.967	0.877	1.23187e-22	1	TRBC1
AP2S1	1.05157e-26	-0.557303	0.78	0.89	1.46399e-22	1	AP2S1
TKT	1.21245e-26	-0.714037	0.639	0.808	1.68797e-22	1	TKT
PKM	1.35246e-26	-0.691864	0.748	0.882	1.88289e-22	1	PKM
GZMB	1.36614e-26	0.615572	0.939	0.854	1.90195e-22	1	GZMB
PAXX	1.37602e-26	0.435626	0.982	0.959	1.9157e-22	1	PAXX
ZAP70	1.76476e-26	0.467635	0.898	0.749	2.4569e-22	1	ZAP70
MS4A7	1.76738e-26	-0.529556	0.001	0.12	2.46054e-22	1	MS4A7
TMEM176A	1.77358e-26	-0.335817	0.001	0.12	2.46918e-22	1	TMEM176A
LILRA2	1.8078e-26	-0.273146	0.001	0.12	2.51682e-22	1	LILRA2
MATK	1.96474e-26	0.469305	0.884	0.724	2.7353e-22	1	MATK
ITGB2	2.12972e-26	0.405569	0.997	0.972	2.96499e-22	1	ITGB2
DNAJC9	2.17113e-26	-0.594054	0.185	0.43	3.02265e-22	1	DNAJC9
CKS2	2.34944e-26	-0.795726	0.194	0.435	3.27089e-22	1	CKS2
LY86	2.88839e-26	-0.319713	0	0.115	4.02122e-22	1	LY86
C12orf57	4.52177e-26	0.457556	0.98	0.903	6.29521e-22	1	C12orf57
EIF4A1	5.16964e-26	-0.605749	0.857	0.959	7.19717e-22	1	EIF4A1
PPP1R18	7.68763e-26	0.39547	0.977	0.921	1.07027e-21	1	PPP1R18
PRDX3	8.67466e-26	-0.690386	0.295	0.535	1.20769e-21	1	PRDX3
SEM1	9.10176e-26	-0.536764	0.786	0.91	1.26715e-21	1	SEM1
NUDT1	9.55328e-26	-0.658171	0.346	0.57	1.33001e-21	1	NUDT1
RNF213	1.07077e-25	0.535272	0.956	0.89	1.49073e-21	1	RNF213
ZNF385A	1.39755e-25	-0.301804	0.002	0.12	1.94567e-21	1	ZNF385A
GMNN	1.47114e-25	-0.454443	0.108	0.335	2.04812e-21	1	GMNN
TCF19	1.54912e-25	-0.333088	0.043	0.228	2.15669e-21	1	TCF19
TPX2	1.772e-25	-0.501552	0.075	0.281	2.46698e-21	1	TPX2
CHST12	1.92473e-25	0.501605	0.781	0.555	2.67961e-21	1	CHST12
FCRL6	2.00234e-25	0.482494	0.625	0.322	2.78766e-21	1	FCRL6
UQCRQ	2.08583e-25	-0.481362	0.879	0.951	2.90389e-21	1	UQCRQ
CDA	2.44701e-25	-0.285295	0.001	0.115	3.40673e-21	1	CDA
LGALS3	2.63173e-25	-0.739819	0.132	0.358	3.6639e-21	1	LGALS3
PTPN4	3.09199e-25	0.487184	0.595	0.292	4.30467e-21	1	PTPN4
TNFSF13	3.25077e-25	-0.345332	0.011	0.146	4.52573e-21	1	TNFSF13
ATP5MF	3.55339e-25	-0.455743	0.926	0.977	4.94703e-21	1	ATP5MF
COX17	3.7861e-25	-0.545657	0.549	0.749	5.27101e-21	1	COX17
CD74	4.69799e-25	-0.67877	1	1	6.54054e-21	1	CD74
DDX5	4.80773e-25	0.494113	0.971	0.923	6.69333e-21	1	DDX5
SNRPE	6.45023e-25	-0.586786	0.501	0.708	8.98001e-21	1	SNRPE
HNRNPAB	6.98588e-25	-0.622262	0.244	0.481	9.72574e-21	1	HNRNPAB
TBX21	7.28204e-25	0.514399	0.711	0.448	1.01381e-20	1	TBX21
GPBAR1	9.12063e-25	-0.288316	0.001	0.113	1.26977e-20	1	GPBAR1
TGFBR3	1.00043e-24	0.505859	0.667	0.386	1.3928e-20	1	TGFBR3
DAZAP2	1.0438e-24	0.360389	0.989	0.959	1.45318e-20	1	DAZAP2
CTNNAL1	1.04429e-24	-0.259711	0.026	0.187	1.45386e-20	1	CTNNAL1
PAICS	1.199e-24	-0.365175	0.058	0.251	1.66925e-20	1	PAICS
CBX3	1.25175e-24	-0.515902	0.674	0.836	1.74268e-20	1	CBX3
NME2	1.37366e-24	-0.507908	0.98	0.985	1.91242e-20	1	NME2
CD300E	1.4287e-24	-0.265492	0	0.107	1.98904e-20	1	CD300E
CPVL	1.90867e-24	-0.280743	0.002	0.115	2.65726e-20	1	CPVL
COX5A	2.20219e-24	-0.52006	0.949	0.972	3.0659e-20	1	COX5A
CARHSP1	3.09768e-24	-0.703509	0.485	0.655	4.31259e-20	1	CARHSP1
APOBEC3A	3.25818e-24	-0.534654	0.001	0.11	4.53604e-20	1	APOBEC3A
FCGR1A	3.32123e-24	-0.297342	0.001	0.11	4.62381e-20	1	FCGR1A
DMXL2	3.33582e-24	-0.273146	0.001	0.11	4.64413e-20	1	DMXL2
KCTD12	5.22765e-24	-0.250062	0	0.105	7.27793e-20	1	KCTD12
CALM3	5.48923e-24	-0.61478	0.861	0.962	7.64211e-20	1	CALM3
SEPTIN9	6.64813e-24	0.393666	0.979	0.944	9.25553e-20	1	SEPTIN9
CCNB1	6.88562e-24	-0.312957	0.016	0.156	9.58617e-20	1	CCNB1
RAB32	1.227e-23	-0.257814	0.001	0.107	1.70824e-19	1	RAB32
HIST1H3C	1.54293e-23	-0.456368	0.015	0.151	2.14806e-19	1	HIST1H3C
NFATC2	1.81668e-23	0.465672	0.572	0.274	2.52918e-19	1	NFATC2
HSBP1	1.90951e-23	-0.608149	0.375	0.596	2.65842e-19	1	HSBP1
RNASEH2A	2.82146e-23	-0.376714	0.106	0.322	3.92804e-19	1	RNASEH2A
TXNDC17	2.93766e-23	-0.569459	0.476	0.678	4.08981e-19	1	TXNDC17
TTC38	3.25269e-23	0.54484	0.749	0.512	4.52839e-19	1	TTC38
EEF1D	3.27625e-23	0.266708	1	1	4.5612e-19	1	EEF1D
HELLS	3.39272e-23	-0.423814	0.12	0.343	4.72335e-19	1	HELLS
KIF11	3.51965e-23	-0.258133	0.019	0.161	4.90005e-19	1	KIF11
RUNX3	3.60756e-23	0.476973	0.811	0.642	5.02244e-19	1	RUNX3
LIG1	3.95654e-23	-0.370502	0.102	0.317	5.5083e-19	1	LIG1
FANCI	4.77074e-23	-0.302575	0.071	0.269	6.64183e-19	1	FANCI
HLA-DRB1	5.23679e-23	-0.782641	0.879	0.939	7.29066e-19	1	HLA-DRB1
S100A10	5.98847e-23	-0.574544	0.981	0.995	8.33714e-19	1	S100A10
CHCHD2	6.95279e-23	-0.40113	1	1	9.67968e-19	1	CHCHD2
OPTN	7.77811e-23	0.48336	0.784	0.596	1.08287e-18	1	OPTN
SNRPB	1.08978e-22	-0.634462	0.707	0.836	1.51719e-18	1	SNRPB
SYNE1	1.2078e-22	0.554053	0.762	0.568	1.68149e-18	1	SYNE1
ARL4C	1.44856e-22	0.456926	0.87	0.749	2.01669e-18	1	ARL4C
HMGB1	1.83345e-22	-0.851822	0.993	0.982	2.55253e-18	1	HMGB1
OAZ1	1.90853e-22	-0.712969	0.999	0.995	2.65706e-18	1	OAZ1
HLA-B	2.04465e-22	0.276507	1	0.997	2.84656e-18	1	HLA-B
YWHAH	2.69648e-22	-0.632015	0.354	0.57	3.75404e-18	1	YWHAH
LILRB3	3.05605e-22	-0.283748	0.004	0.113	4.25463e-18	1	LILRB3
PRSS23	3.09417e-22	0.467508	0.572	0.276	4.3077e-18	1	PRSS23
FBXW5	3.24773e-22	0.465894	0.844	0.693	4.52149e-18	1	FBXW5
NLRC5	3.40614e-22	0.476538	0.621	0.338	4.74202e-18	1	NLRC5
DTYMK	3.74204e-22	-0.504012	0.205	0.43	5.20966e-18	1	DTYMK
FYN	3.84092e-22	0.465219	0.885	0.777	5.34732e-18	1	FYN
ANXA2	4.15965e-22	-0.605127	0.72	0.882	5.79106e-18	1	ANXA2
TNFRSF14	4.95481e-22	0.436963	0.871	0.767	6.89809e-18	1	TNFRSF14
CENPS	5.58492e-22	-0.277446	0.06	0.243	7.77532e-18	1	CENPS
NOP53	6.64076e-22	0.408992	0.931	0.829	9.24526e-18	1	NOP53
IMPDH2	8.18166e-22	-0.568646	0.238	0.468	1.13905e-17	1	IMPDH2
CENPX	9.32448e-22	-0.625388	0.515	0.678	1.29815e-17	1	CENPX
COX6A1	9.82043e-22	-0.425264	0.99	0.987	1.3672e-17	1	COX6A1
PTTG1	1.29346e-21	-0.825687	0.23	0.437	1.80076e-17	1	PTTG1
LMNB1	1.31301e-21	-0.455572	0.144	0.363	1.82797e-17	1	LMNB1
IFI27L1	1.39005e-21	-0.340385	0.106	0.312	1.93523e-17	1	IFI27L1
SPON2	1.51567e-21	0.471125	0.886	0.788	2.11012e-17	1	SPON2
ALDOA	1.64126e-21	-0.550904	0.84	0.941	2.28497e-17	1	ALDOA
ACAP1	1.77134e-21	0.464888	0.812	0.652	2.46606e-17	1	ACAP1
RRM1	1.86709e-21	-0.430593	0.11	0.315	2.59936e-17	1	RRM1
BIN1	2.28904e-21	0.428255	0.875	0.742	3.1868e-17	1	BIN1
CLTA	3.01705e-21	-0.484851	0.647	0.798	4.20034e-17	1	CLTA
ZFP36	3.30602e-21	0.365968	0.956	0.875	4.60263e-17	1	ZFP36
SAMD3	4.30543e-21	0.457646	0.836	0.668	5.99401e-17	1	SAMD3
SLFN5	4.4164e-21	0.453515	0.586	0.304	6.14851e-17	1	SLFN5
SLBP	4.46888e-21	-0.802739	0.505	0.645	6.22157e-17	1	SLBP
SH2D2A	4.74201e-21	0.46976	0.81	0.673	6.60182e-17	1	SH2D2A
TSEN54	6.91924e-21	0.438945	0.769	0.568	9.63296e-17	1	TSEN54
RASAL3	7.27997e-21	0.460738	0.703	0.478	1.01352e-16	1	RASAL3
KLRD1	7.58935e-21	0.389756	0.923	0.811	1.05659e-16	1	KLRD1
ATP2B4	8.1575e-21	0.454509	0.513	0.238	1.13569e-16	1	ATP2B4
SUN2	8.60927e-21	0.486469	0.798	0.629	1.19858e-16	1	SUN2
C5AR1	9.24066e-21	-0.259398	0.003	0.102	1.28648e-16	1	C5AR1
FBXO5	9.5266e-21	-0.291542	0.068	0.248	1.32629e-16	1	FBXO5
IL10RA	1.20024e-20	0.47238	0.789	0.616	1.67097e-16	1	IL10RA
DTX3	1.34888e-20	0.382057	0.416	0.151	1.87791e-16	1	DTX3
EIF4A3	1.67616e-20	-0.406967	0.121	0.325	2.33355e-16	1	EIF4A3
PHGDH	1.8536e-20	-0.297156	0.07	0.251	2.58058e-16	1	PHGDH
ANXA5	1.89963e-20	-0.577181	0.624	0.777	2.64467e-16	1	ANXA5
MAPRE2	1.90411e-20	0.499346	0.754	0.55	2.65091e-16	1	MAPRE2
NDUFB1	3.02202e-20	-0.398791	0.713	0.875	4.20726e-16	1	NDUFB1
SMCO4	3.43516e-20	-0.432113	0.164	0.379	4.78244e-16	1	SMCO4
SLC44A2	3.64774e-20	0.410119	0.709	0.46	5.07839e-16	1	SLC44A2
ERH	5.34186e-20	-0.604194	0.698	0.824	7.43694e-16	1	ERH
HNRNPA2B1	5.44774e-20	-0.66242	0.931	0.99	7.58434e-16	1	HNRNPA2B1
TUBG1	5.63072e-20	-0.31363	0.074	0.253	7.83909e-16	1	TUBG1
NDUFC1	6.55029e-20	-0.432473	0.688	0.839	9.11931e-16	1	NDUFC1
SGO2	8.19412e-20	-0.261416	0.04	0.192	1.14078e-15	1	SGO2
PYHIN1	8.5501e-20	0.465168	0.69	0.465	1.19034e-15	1	PYHIN1
SLC43A3	1.0805e-19	-0.310657	0.081	0.263	1.50427e-15	1	SLC43A3
CX3CR1	1.09171e-19	0.500262	0.708	0.488	1.51988e-15	1	CX3CR1
MCM3	1.24717e-19	-0.503699	0.147	0.35	1.73631e-15	1	MCM3
RPS6KA1	1.3078e-19	0.402822	0.74	0.524	1.82071e-15	1	RPS6KA1
HLA-DRB5	1.43921e-19	-0.603575	0.724	0.844	2.00366e-15	1	HLA-DRB5
ITGAL	1.83584e-19	0.482079	0.795	0.652	2.55586e-15	1	ITGAL
TOMM5	2.10526e-19	-0.412056	0.767	0.905	2.93094e-15	1	TOMM5
LAPTM5	2.14085e-19	0.337237	0.99	0.977	2.98049e-15	1	LAPTM5
PPIA	2.32278e-19	-0.544022	1	1	3.23377e-15	1	PPIA
PPIF	2.48839e-19	-0.47688	0.179	0.391	3.46433e-15	1	PPIF
CLEC2B	3.25521e-19	0.38594	0.929	0.854	4.53191e-15	1	CLEC2B
AKNA	4.04439e-19	0.459158	0.785	0.598	5.63061e-15	1	AKNA
SPTAN1	4.1888e-19	0.494879	0.596	0.345	5.83165e-15	1	SPTAN1
NRGN	4.70007e-19	-0.424247	0.01	0.115	6.54344e-15	1	NRGN
RAB37	4.9549e-19	0.428001	0.669	0.417	6.89821e-15	1	RAB37
BLVRB	4.97974e-19	-0.410774	0.102	0.286	6.9328e-15	1	BLVRB
NDUFA4	7.03873e-19	-0.352149	0.961	0.99	9.79933e-15	1	NDUFA4
PARP8	8.05181e-19	0.41404	0.596	0.335	1.12097e-14	1	PARP8
SSR2	8.25343e-19	0.307466	0.994	0.985	1.14904e-14	1	SSR2
SIT1	8.47982e-19	0.438364	0.772	0.591	1.18056e-14	1	SIT1
HIRIP3	9.11769e-19	-0.338119	0.097	0.281	1.26937e-14	1	HIRIP3
GRN	1.01844e-18	-0.743678	0.126	0.304	1.41787e-14	1	GRN
PAQR4	1.49534e-18	-0.28316	0.062	0.225	2.08182e-14	1	PAQR4
LINC02384	1.50128e-18	0.342099	0.341	0.107	2.09008e-14	1	LINC02384
RORA	1.62513e-18	0.436528	0.624	0.368	2.26251e-14	1	RORA
ANP32E	1.78732e-18	-0.693454	0.327	0.512	2.48831e-14	1	ANP32E
TRAC	2.11842e-18	0.373967	0.923	0.839	2.94927e-14	1	TRAC
UBC	2.19666e-18	0.361442	0.993	0.964	3.05819e-14	1	UBC
EIF4EBP1	2.52452e-18	-0.380248	0.147	0.348	3.51464e-14	1	EIF4EBP1
TSC22D3	2.59146e-18	0.36623	0.957	0.854	3.60783e-14	1	TSC22D3
NASP	2.6956e-18	-0.632483	0.247	0.44	3.75281e-14	1	NASP
HLA-DQB1	3.90132e-18	-0.61928	0.303	0.506	5.43142e-14	1	HLA-DQB1
RAC1	4.10206e-18	-0.496956	0.761	0.885	5.71089e-14	1	RAC1
RPS17	4.53411e-18	-0.463813	0.802	0.908	6.31239e-14	1	RPS17
TMSB10	4.82876e-18	-0.356074	1	1	6.72259e-14	1	TMSB10
FCMR	5.52269e-18	0.403739	0.623	0.368	7.68869e-14	1	FCMR
MBP	5.69516e-18	0.392388	0.883	0.795	7.9288e-14	1	MBP
RFC2	5.76951e-18	-0.328459	0.104	0.286	8.03231e-14	1	RFC2
YWHAE	6.21109e-18	-0.516523	0.36	0.547	8.64709e-14	1	YWHAE
NRM	6.2762e-18	-0.256072	0.077	0.248	8.73772e-14	1	NRM
RABAC1	6.3463e-18	0.36557	0.886	0.765	8.83532e-14	1	RABAC1
TMEM106C	6.42724e-18	-0.586389	0.259	0.45	8.948e-14	1	TMEM106C
PLP2	6.73612e-18	-0.551356	0.344	0.532	9.37803e-14	1	PLP2
PAK1	7.03415e-18	-0.379671	0.112	0.297	9.79294e-14	1	PAK1
CD247	7.82155e-18	0.322991	0.87	0.744	1.08892e-13	1	CD247
GBP5	8.38889e-18	0.493359	0.82	0.683	1.1679e-13	1	GBP5
RPL8	1.13542e-17	-0.280925	1	1	1.58073e-13	1	RPL8
RPS27L	1.18782e-17	-0.573598	0.825	0.91	1.65368e-13	1	RPS27L
HIST1H2BH	1.22297e-17	-0.341858	0.039	0.176	1.70261e-13	1	HIST1H2BH
RESF1	1.36127e-17	0.476679	0.767	0.632	1.89516e-13	1	RESF1
CDC42SE2	1.42745e-17	0.43261	0.777	0.614	1.98729e-13	1	CDC42SE2
HLA-A	1.52233e-17	0.277563	1	0.997	2.11938e-13	1	HLA-A
DDX39A	1.69328e-17	-0.5557	0.517	0.673	2.35739e-13	1	DDX39A
RAP1B	2.01416e-17	0.306111	0.985	0.969	2.80411e-13	1	RAP1B
STK38	2.06746e-17	0.425715	0.652	0.419	2.87831e-13	1	STK38
PATL2	2.12402e-17	0.394334	0.435	0.192	2.95706e-13	1	PATL2
GYPC	2.33236e-17	0.326879	0.964	0.928	3.2471e-13	1	GYPC
TPST2	2.52575e-17	0.350864	0.738	0.522	3.51635e-13	1	TPST2
TRGV4	2.96475e-17	0.39856	0.455	0.205	4.12752e-13	1	TRGV4
ROMO1	3.3079e-17	-0.380387	0.823	0.9	4.60525e-13	1	ROMO1
TRAF3IP3	4.42496e-17	0.409177	0.804	0.68	6.16043e-13	1	TRAF3IP3
RFC4	5.75385e-17	-0.340988	0.134	0.322	8.01051e-13	1	RFC4
LYN	6.14337e-17	-0.570826	0.11	0.279	8.5528e-13	1	LYN
IL16	6.816e-17	0.368527	0.604	0.358	9.48924e-13	1	IL16
DDIT4	7.4101e-17	0.417113	0.723	0.504	1.03163e-12	1	DDIT4
APLP2	7.50616e-17	-0.452162	0.088	0.251	1.04501e-12	1	APLP2
JPT1	7.61156e-17	-0.527923	0.754	0.859	1.05968e-12	1	JPT1
FABP5	8.36813e-17	-1.07802	0.634	0.716	1.16501e-12	1	FABP5
CDK4	8.40339e-17	-0.484974	0.257	0.448	1.16992e-12	1	CDK4
RFC5	8.70874e-17	-0.288697	0.071	0.228	1.21243e-12	1	RFC5
TOMM6	1.08367e-16	-0.372199	0.794	0.905	1.50868e-12	1	TOMM6
PRR5	1.10913e-16	0.387179	0.554	0.317	1.54413e-12	1	PRR5
DNMT1	1.21244e-16	-0.564749	0.431	0.581	1.68796e-12	1	DNMT1
TRG-AS1	1.26518e-16	0.394014	0.73	0.522	1.76139e-12	1	TRG-AS1
MED15	1.30198e-16	0.381719	0.629	0.399	1.81261e-12	1	MED15
RASSF5	1.42586e-16	0.386295	0.76	0.588	1.98508e-12	1	RASSF5
TPM4	1.47674e-16	-0.688183	0.545	0.698	2.05592e-12	1	TPM4
SHISA5	1.56721e-16	0.321286	0.921	0.852	2.18187e-12	1	SHISA5
ITGB3BP	1.6859e-16	-0.295993	0.122	0.304	2.34711e-12	1	ITGB3BP
CCDC107	1.76831e-16	0.392211	0.739	0.545	2.46185e-12	1	CCDC107
LINC00861	1.84709e-16	0.385519	0.742	0.537	2.57151e-12	1	LINC00861
ITK	1.97553e-16	0.387454	0.472	0.223	2.75034e-12	1	ITK
LAG3	2.04102e-16	0.378371	0.594	0.345	2.84151e-12	1	LAG3
TIGIT	2.30056e-16	0.411184	0.743	0.547	3.20284e-12	1	TIGIT
SPSB3	2.35346e-16	0.377377	0.77	0.611	3.27649e-12	1	SPSB3
MRPL51	2.46943e-16	-0.439781	0.616	0.749	3.43793e-12	1	MRPL51
TRBC2	3.15157e-16	0.344747	0.942	0.88	4.38762e-12	1	TRBC2
C1orf162	3.27821e-16	-0.693149	0.167	0.343	4.56393e-12	1	C1orf162
LYAR	3.48022e-16	0.367478	0.891	0.821	4.84516e-12	1	LYAR
TRAV8-3	3.51223e-16	0.347251	0.44	0.199	4.88972e-12	1	TRAV8-3
RBL2	4.23575e-16	0.420671	0.696	0.499	5.89702e-12	1	RBL2
PTGES3	4.94732e-16	-0.445386	0.758	0.9	6.88766e-12	1	PTGES3
GNG2	4.95326e-16	0.305978	0.921	0.877	6.89593e-12	1	GNG2
HSPD1	5.16964e-16	-0.733518	0.359	0.519	7.19717e-12	1	HSPD1
CYFIP2	5.42671e-16	0.406036	0.754	0.568	7.55507e-12	1	CYFIP2
ABHD14B	6.08178e-16	0.368456	0.703	0.509	8.46705e-12	1	ABHD14B
POLR2L	6.14919e-16	-0.382129	0.848	0.936	8.5609e-12	1	POLR2L
SLC11A1	6.74409e-16	-0.384666	0.039	0.164	9.38912e-12	1	SLC11A1
RNF19A	6.82596e-16	0.382163	0.508	0.276	9.50311e-12	1	RNF19A
NAMPT	8.38176e-16	-0.425948	0.131	0.307	1.16691e-11	1	NAMPT
NAA38	9.00677e-16	-0.387594	0.803	0.88	1.25392e-11	1	NAA38
ATP5PF	9.15407e-16	-0.401785	0.84	0.939	1.27443e-11	1	ATP5PF
RAB29	9.40228e-16	0.365161	0.683	0.458	1.30899e-11	1	RAB29
CDCA4	1.05721e-15	-0.339754	0.097	0.258	1.47185e-11	1	CDCA4
IGF2R	1.07645e-15	0.352996	0.393	0.169	1.49864e-11	1	IGF2R
RNASEH2C	1.10191e-15	-0.433211	0.558	0.701	1.53408e-11	1	RNASEH2C
USP28	1.11966e-15	0.349012	0.428	0.199	1.55879e-11	1	USP28
ITGB7	1.1214e-15	0.371978	0.735	0.547	1.56121e-11	1	ITGB7
COX6C	1.23062e-15	-0.362464	0.969	0.995	1.71327e-11	1	COX6C
LCP2	1.29239e-15	0.387316	0.816	0.662	1.79927e-11	1	LCP2
RASA3	1.2929e-15	0.365801	0.571	0.332	1.79998e-11	1	RASA3
RAC2	1.37244e-15	0.255934	1	0.997	1.91072e-11	1	RAC2
SNRNP25	1.43001e-15	-0.397048	0.225	0.417	1.99086e-11	1	SNRNP25
SIRT2	1.45739e-15	0.326101	0.507	0.258	2.02898e-11	1	SIRT2
DENND1C	1.59408e-15	0.348343	0.494	0.266	2.21928e-11	1	DENND1C
ELOC	1.6258e-15	-0.396368	0.595	0.737	2.26343e-11	1	ELOC
UQCRH	1.88353e-15	-0.352489	0.954	0.985	2.62225e-11	1	UQCRH
CIAO2A	1.88434e-15	-0.353611	0.631	0.785	2.62337e-11	1	CIAO2A
ADAM8	1.88727e-15	0.296569	0.474	0.23	2.62746e-11	1	ADAM8
ARID5B	2.08781e-15	0.351425	0.422	0.194	2.90664e-11	1	ARID5B
COX7B	2.20404e-15	-0.397134	0.892	0.946	3.06846e-11	1	COX7B
TUBB4B	2.34834e-15	-0.839535	0.319	0.471	3.26936e-11	1	TUBB4B
HEBP1	2.47431e-15	-0.282651	0.111	0.281	3.44474e-11	1	HEBP1
SMC4	2.77734e-15	-0.577372	0.31	0.476	3.86661e-11	1	SMC4
C1orf21	3.06613e-15	0.403972	0.684	0.491	4.26867e-11	1	C1orf21
CCDC88C	3.10533e-15	0.357758	0.533	0.289	4.32324e-11	1	CCDC88C
DCTPP1	3.32311e-15	-0.403162	0.177	0.358	4.62644e-11	1	DCTPP1
NOP10	3.32851e-15	-0.420409	0.783	0.872	4.63395e-11	1	NOP10
ETS1	3.34518e-15	0.394624	0.79	0.673	4.65716e-11	1	ETS1
RPLP0	3.49189e-15	-0.32513	1	1	4.86141e-11	1	RPLP0
ISG20	3.71448e-15	0.344557	0.859	0.757	5.17129e-11	1	ISG20
BLOC1S1	3.81399e-15	-0.341208	0.914	0.977	5.30984e-11	1	BLOC1S1
BTN3A3	4.98158e-15	0.323222	0.375	0.159	6.93535e-11	1	BTN3A3
ARPC5	5.18989e-15	-0.467982	0.858	0.928	7.22536e-11	1	ARPC5
BTN3A1	5.71472e-15	0.34967	0.423	0.199	7.95603e-11	1	BTN3A1
LINC01871	5.71529e-15	0.357701	0.534	0.299	7.95683e-11	1	LINC01871
NLRC3	5.88757e-15	0.340788	0.422	0.199	8.19667e-11	1	NLRC3
MT-ND1	6.33698e-15	-0.366096	0.998	0.997	8.82234e-11	1	MT-ND1
JAK1	6.68547e-15	0.301394	0.914	0.834	9.30751e-11	1	JAK1
TMC8	6.88455e-15	0.383967	0.638	0.437	9.58468e-11	1	TMC8
APOBEC3G	6.99934e-15	0.346949	0.849	0.729	9.74448e-11	1	APOBEC3G
FAM53B	8.75373e-15	0.367423	0.431	0.215	1.21869e-10	1	FAM53B
GLUL	9.0629e-15	-0.434208	0.07	0.21	1.26174e-10	1	GLUL
PDE4D	9.66212e-15	0.362768	0.46	0.233	1.34516e-10	1	PDE4D
MRPL57	1.04309e-14	-0.313423	0.68	0.821	1.45218e-10	1	MRPL57
SIGIRR	1.08855e-14	0.366416	0.808	0.675	1.51549e-10	1	SIGIRR
NUCKS1	1.10193e-14	-0.509935	0.624	0.731	1.5341e-10	1	NUCKS1
ZBTB38	1.11501e-14	0.332613	0.53	0.294	1.55231e-10	1	ZBTB38
ATP5MC3	1.14061e-14	-0.424687	0.971	0.987	1.58796e-10	1	ATP5MC3
LSM3	1.25964e-14	-0.430082	0.614	0.724	1.75367e-10	1	LSM3
IDS	1.28999e-14	0.375019	0.777	0.65	1.79592e-10	1	IDS
SLIRP	1.30239e-14	-0.473805	0.458	0.604	1.81318e-10	1	SLIRP
SYNRG	1.33361e-14	0.359869	0.554	0.33	1.85665e-10	1	SYNRG
SNRPN	1.35196e-14	0.292676	0.608	0.366	1.88219e-10	1	SNRPN
CHI3L2	1.35371e-14	0.373184	0.604	0.376	1.88464e-10	1	CHI3L2
TRIR	1.37987e-14	0.277071	0.992	0.98	1.92106e-10	1	TRIR
CBLB	1.38892e-14	0.369886	0.544	0.317	1.93366e-10	1	CBLB
UBB	1.42385e-14	0.275553	0.993	0.969	1.98228e-10	1	UBB
KLRB1	1.51777e-14	0.607796	0.563	0.371	2.11303e-10	1	KLRB1
RHOF	1.547e-14	0.356547	0.83	0.724	2.15373e-10	1	RHOF
PRDX1	1.59618e-14	-0.58285	0.531	0.67	2.22221e-10	1	PRDX1
ELOB	1.61461e-14	-0.330024	0.997	0.995	2.24786e-10	1	ELOB
MMP23B	1.7208e-14	0.327181	0.379	0.166	2.3957e-10	1	MMP23B
STK17A	1.72456e-14	0.341231	0.912	0.829	2.40094e-10	1	STK17A
ACP5	1.94338e-14	0.316969	0.552	0.322	2.70558e-10	1	ACP5
KLRG1	2.07242e-14	0.389689	0.547	0.317	2.88522e-10	1	KLRG1
MCM6	2.21735e-14	-0.295214	0.086	0.238	3.087e-10	1	MCM6
SRPK2	2.43844e-14	0.335954	0.687	0.471	3.39479e-10	1	SRPK2
SYNE2	2.44777e-14	0.456084	0.723	0.583	3.40778e-10	1	SYNE2
S1PR5	2.54869e-14	0.377535	0.668	0.478	3.54828e-10	1	S1PR5
CCNH	2.58635e-14	0.361605	0.694	0.512	3.60072e-10	1	CCNH
SELENOH	2.75008e-14	-0.351374	0.854	0.928	3.82866e-10	1	SELENOH
PGD	2.85831e-14	-0.470156	0.196	0.371	3.97934e-10	1	PGD
CASP8	2.9086e-14	0.338134	0.453	0.23	4.04936e-10	1	CASP8
CASP4	3.40158e-14	0.346186	0.854	0.754	4.73567e-10	1	CASP4
TXNIP	3.44075e-14	0.320715	0.909	0.744	4.79021e-10	1	TXNIP
THEMIS	3.53223e-14	0.351271	0.484	0.261	4.91757e-10	1	THEMIS
PNISR	4.02249e-14	0.323764	0.846	0.734	5.60011e-10	1	PNISR
RNF125	4.45705e-14	0.318154	0.485	0.248	6.2051e-10	1	RNF125
TSC22D4	5.54918e-14	0.338489	0.792	0.647	7.72557e-10	1	TSC22D4
RNF166	6.74201e-14	0.341652	0.701	0.509	9.38623e-10	1	RNF166
HAUS4	6.7571e-14	-0.283488	0.159	0.338	9.40723e-10	1	HAUS4
MYO1G	6.75951e-14	0.341773	0.866	0.762	9.41059e-10	1	MYO1G
GTF3C1	6.86819e-14	0.307829	0.397	0.182	9.5619e-10	1	GTF3C1
FLNA	7.42676e-14	0.292229	0.985	0.967	1.03395e-09	1	FLNA
TMEM14C	8.77343e-14	-0.294352	0.062	0.194	1.22144e-09	1	TMEM14C
PARP15	9.04845e-14	0.356503	0.425	0.215	1.25973e-09	1	PARP15
XBP1	9.17695e-14	0.385238	0.649	0.458	1.27761e-09	1	XBP1
CD69	1.0176e-13	0.353068	0.679	0.481	1.4167e-09	1	CD69
MLLT6	1.06037e-13	0.329349	0.468	0.251	1.47625e-09	1	MLLT6
NFATC3	1.11249e-13	0.318911	0.495	0.269	1.5488e-09	1	NFATC3
SLA2	1.14248e-13	0.325414	0.477	0.258	1.59056e-09	1	SLA2
ZBP1	1.23018e-13	0.299244	0.353	0.153	1.71266e-09	1	ZBP1
RALGDS	1.26993e-13	0.308857	0.415	0.205	1.768e-09	1	RALGDS
GADD45B	1.38455e-13	0.344495	0.557	0.332	1.92757e-09	1	GADD45B
MVD	1.38617e-13	0.285717	0.448	0.23	1.92983e-09	1	MVD
NDUFB3	1.43481e-13	-0.381522	0.628	0.747	1.99754e-09	1	NDUFB3
YBX1	1.45923e-13	-0.324994	1	1	2.03154e-09	1	YBX1
PSMB3	1.63391e-13	-0.442617	0.696	0.801	2.27474e-09	1	PSMB3
USP1	1.63499e-13	-0.553869	0.356	0.496	2.27623e-09	1	USP1
CDCA7	2.05671e-13	-0.610002	0.306	0.453	2.86335e-09	1	CDCA7
PRDM1	2.10727e-13	0.301198	0.414	0.197	2.93374e-09	1	PRDM1
MRPL52	2.20055e-13	-0.350752	0.652	0.788	3.06361e-09	1	MRPL52
HMOX1	2.64431e-13	-0.305834	0.016	0.102	3.68141e-09	1	HMOX1
NDUFA6	2.80457e-13	-0.365683	0.819	0.905	3.90452e-09	1	NDUFA6
SERP1	2.87501e-13	-0.53415	0.863	0.9	4.00259e-09	1	SERP1
SNX10	2.91761e-13	-0.356856	0.197	0.366	4.0619e-09	1	SNX10
ENO1	2.96637e-13	-0.507477	0.886	0.944	4.12977e-09	1	ENO1
CBX5	3.10135e-13	-0.338053	0.176	0.343	4.3177e-09	1	CBX5
TNFSF10	3.49341e-13	-0.436741	0.114	0.261	4.86352e-09	1	TNFSF10
ARL6IP5	3.76512e-13	0.300642	0.901	0.847	5.24179e-09	1	ARL6IP5
CACYBP	3.97364e-13	-0.513817	0.506	0.627	5.5321e-09	1	CACYBP
C1QBP	4.34241e-13	-0.478837	0.616	0.734	6.0455e-09	1	C1QBP
SYTL3	4.73463e-13	0.352252	0.451	0.24	6.59156e-09	1	SYTL3
DNAJB1	5.66069e-13	0.361538	0.765	0.619	7.88081e-09	1	DNAJB1
HIST1H2AL	6.098e-13	-0.300273	0.053	0.174	8.48964e-09	1	HIST1H2AL
LILRB1	6.332e-13	-0.339191	0.037	0.143	8.81541e-09	1	LILRB1
PIK3R5	6.35841e-13	0.309018	0.454	0.24	8.85217e-09	1	PIK3R5
ATG2A	6.40363e-13	0.296186	0.359	0.164	8.91513e-09	1	ATG2A
CCDC18-AS1	6.53465e-13	0.297518	0.433	0.22	9.09754e-09	1	CCDC18-AS1
RASSF1	7.40381e-13	0.341564	0.698	0.517	1.03076e-08	1	RASSF1
ATRX	7.81852e-13	0.359059	0.709	0.535	1.08849e-08	1	ATRX
CD5	7.92072e-13	0.276762	0.388	0.182	1.10272e-08	1	CD5
TUBA1C	8.23603e-13	-0.434594	0.198	0.363	1.14662e-08	1	TUBA1C
ARPC1B	9.02968e-13	-0.295394	1	1	1.25711e-08	1	ARPC1B
MT2A	9.54905e-13	-0.514069	0.985	0.977	1.32942e-08	1	MT2A
GOLGA4	9.63669e-13	0.352459	0.465	0.261	1.34162e-08	1	GOLGA4
APMAP	1.18157e-12	0.345535	0.731	0.573	1.64499e-08	1	APMAP
NCAPD3	1.21272e-12	-0.267773	0.129	0.284	1.68836e-08	1	NCAPD3
RSRP1	1.28559e-12	0.37182	0.775	0.652	1.78979e-08	1	RSRP1
SCRN2	1.30554e-12	0.256281	0.345	0.151	1.81757e-08	1	SCRN2
ITGA4	1.36875e-12	0.306214	0.83	0.721	1.90558e-08	1	ITGA4
HMGA1	1.72234e-12	-0.543722	0.48	0.598	2.39784e-08	1	HMGA1
C19orf12	1.7758e-12	0.298922	0.399	0.199	2.47227e-08	1	C19orf12
ANXA2R	1.81123e-12	0.310962	0.537	0.322	2.5216e-08	1	ANXA2R
IRF9	1.8323e-12	0.349091	0.672	0.494	2.55093e-08	1	IRF9
CAPG	1.89847e-12	-0.284641	0.05	0.164	2.64305e-08	1	CAPG
TSPO	2.01869e-12	-1.01981	0.798	0.831	2.81042e-08	1	TSPO
ANKRD12	2.15823e-12	0.364644	0.708	0.537	3.00469e-08	1	ANKRD12
MGAT4A	2.16809e-12	0.322449	0.725	0.578	3.01842e-08	1	MGAT4A
UBE2S	2.25059e-12	-0.347282	0.115	0.256	3.13327e-08	1	UBE2S
FBXO32	2.27103e-12	0.267217	0.29	0.113	3.16172e-08	1	FBXO32
UQCR10	2.34604e-12	-0.255692	0.982	0.985	3.26615e-08	1	UQCR10
HNRNPF	2.46817e-12	-0.497164	0.801	0.903	3.43618e-08	1	HNRNPF
IL12RB1	2.54671e-12	0.285043	0.544	0.332	3.54553e-08	1	IL12RB1
CYTH1	2.56511e-12	0.360032	0.716	0.568	3.57114e-08	1	CYTH1
KMT2E	2.82602e-12	0.330218	0.779	0.65	3.93439e-08	1	KMT2E
SRSF2	2.91572e-12	-0.43871	0.771	0.857	4.05927e-08	1	SRSF2
S100A11	3.18782e-12	-0.886685	0.938	0.949	4.43808e-08	1	S100A11
AC022706.1	3.29571e-12	0.270565	0.368	0.174	4.58828e-08	1	AC022706.1
JAK3	3.38267e-12	0.276193	0.402	0.202	4.70935e-08	1	JAK3
MRPL10	3.55435e-12	0.313208	0.688	0.499	4.94837e-08	1	MRPL10
AHNAK	3.56825e-12	0.403639	0.865	0.775	4.96772e-08	1	AHNAK
CD96	3.86123e-12	0.295727	0.491	0.279	5.3756e-08	1	CD96
DDX6	3.87606e-12	0.395614	0.678	0.524	5.39625e-08	1	DDX6
GIMAP4	3.97312e-12	0.335399	0.883	0.793	5.53138e-08	1	GIMAP4
GCA	4.16391e-12	-0.261223	0.029	0.123	5.79699e-08	1	GCA
CD6	4.30731e-12	0.364025	0.778	0.652	5.99664e-08	1	CD6
WIPF1	4.5416e-12	0.312802	0.862	0.79	6.32282e-08	1	WIPF1
PCSK7	4.58938e-12	0.336818	0.514	0.307	6.38933e-08	1	PCSK7
OFD1	4.66477e-12	0.307837	0.388	0.194	6.4943e-08	1	OFD1
RFTN1	4.84733e-12	0.301386	0.447	0.251	6.74845e-08	1	RFTN1
RHOH	4.91988e-12	0.314165	0.611	0.417	6.84945e-08	1	RHOH
CEMIP2	5.03887e-12	0.317292	0.463	0.258	7.01511e-08	1	CEMIP2
SAE1	5.14733e-12	-0.412517	0.237	0.391	7.16612e-08	1	SAE1
SEMA4D	5.14764e-12	0.305991	0.544	0.34	7.16654e-08	1	SEMA4D
ORAI1	5.33775e-12	0.277913	0.462	0.253	7.43121e-08	1	ORAI1
PDCD4	5.61299e-12	0.352482	0.559	0.366	7.81441e-08	1	PDCD4
TAPBP	5.91365e-12	0.32916	0.811	0.696	8.23298e-08	1	TAPBP
CIRBP	5.97241e-12	0.254898	0.983	0.967	8.31479e-08	1	CIRBP
TNIK	6.01612e-12	0.322032	0.45	0.256	8.37565e-08	1	TNIK
BCL11B	6.01979e-12	0.327074	0.465	0.261	8.38075e-08	1	BCL11B
TMC6	6.08168e-12	0.333935	0.723	0.563	8.46691e-08	1	TMC6
ADRB2	6.48543e-12	0.272504	0.274	0.105	9.02901e-08	1	ADRB2
MT1F	6.68509e-12	0.340559	0.743	0.601	9.30698e-08	1	MT1F
ENY2	6.72085e-12	-0.323093	0.589	0.726	9.35676e-08	1	ENY2
COX5B	6.85781e-12	-0.259562	0.984	0.992	9.54744e-08	1	COX5B
SRSF10	6.90701e-12	-0.351668	0.549	0.688	9.61594e-08	1	SRSF10
CD160	6.95107e-12	0.37905	0.441	0.24	9.67728e-08	1	CD160
CORO1B	7.87877e-12	0.293168	0.537	0.322	1.09688e-07	1	CORO1B
GON4L	8.00641e-12	0.283724	0.389	0.197	1.11465e-07	1	GON4L
MAD1L1	8.68919e-12	0.316954	0.797	0.683	1.20971e-07	1	MAD1L1
COX7A2	8.71583e-12	-0.255154	0.982	1	1.21342e-07	1	COX7A2
NME1	8.92287e-12	-0.527004	0.351	0.486	1.24224e-07	1	NME1
MSN	9.17356e-12	0.26855	0.946	0.893	1.27714e-07	1	MSN
SLAMF6	1.04597e-11	0.268447	0.388	0.197	1.4562e-07	1	SLAMF6
LRR1	1.0801e-11	-0.287943	0.124	0.266	1.50372e-07	1	LRR1
MICOS10	1.11359e-11	-0.320159	0.8	0.882	1.55034e-07	1	MICOS10
ANXA6	1.31035e-11	0.29004	0.837	0.737	1.82427e-07	1	ANXA6
TSPYL2	1.51496e-11	0.337265	0.35	0.166	2.10912e-07	1	TSPYL2
IRF3	1.54353e-11	0.261702	0.467	0.261	2.14891e-07	1	IRF3
IKZF1	1.68687e-11	0.317768	0.797	0.714	2.34847e-07	1	IKZF1
RNF167	1.68832e-11	0.286789	0.885	0.826	2.35048e-07	1	RNF167
SLC25A3	1.78943e-11	-0.28338	0.967	0.99	2.49125e-07	1	SLC25A3
IKZF3	1.82404e-11	0.347343	0.704	0.547	2.53943e-07	1	IKZF3
STOM	1.98562e-11	0.252408	0.629	0.437	2.76438e-07	1	STOM
POLR2E	1.98888e-11	-0.353996	0.642	0.744	2.76892e-07	1	POLR2E
VDAC1	2.4172e-11	-0.345145	0.642	0.757	3.36522e-07	1	VDAC1
DDT	2.52509e-11	-0.29856	0.754	0.895	3.51544e-07	1	DDT
PLEK	2.56526e-11	0.290253	0.859	0.788	3.57135e-07	1	PLEK
AC243960.1	2.69071e-11	0.258441	0.526	0.304	3.74601e-07	1	AC243960.1
HMOX2	2.79145e-11	0.306072	0.671	0.509	3.88625e-07	1	HMOX2
ATP5MPL	3.18326e-11	-0.286105	0.817	0.918	4.43174e-07	1	ATP5MPL
SMS	3.26374e-11	-0.3552	0.478	0.614	4.54379e-07	1	SMS
LDHA	3.37683e-11	-0.508528	0.914	0.962	4.70123e-07	1	LDHA
PTPRCAP	3.4724e-11	0.307651	0.558	0.379	4.83428e-07	1	PTPRCAP
ATP8A1	3.57564e-11	0.274504	0.35	0.171	4.97801e-07	1	ATP8A1
HLA-DMB	4.18964e-11	-0.25512	0.096	0.228	5.83281e-07	1	HLA-DMB
SNRPF	4.20835e-11	-0.368431	0.788	0.885	5.85886e-07	1	SNRPF
MT-ND4	4.68497e-11	-0.311904	0.999	0.995	6.52241e-07	1	MT-ND4
FLT3LG	4.69183e-11	0.287871	0.687	0.512	6.53197e-07	1	FLT3LG
PLEKHO1	4.73992e-11	-0.29985	0.072	0.189	6.59891e-07	1	PLEKHO1
KIF22	4.8916e-11	-0.355608	0.214	0.368	6.81008e-07	1	KIF22
BTN3A2	4.93105e-11	0.317584	0.739	0.591	6.86501e-07	1	BTN3A2
CEBPD	5.41364e-11	-0.371762	0.101	0.228	7.53687e-07	1	CEBPD
NIN	5.73816e-11	0.3171	0.61	0.422	7.98867e-07	1	NIN
PPP2R2B	5.74215e-11	0.309327	0.547	0.353	7.99422e-07	1	PPP2R2B
SEC61B	6.35618e-11	-0.262986	0.913	0.967	8.84908e-07	1	SEC61B
TBRG1	6.58403e-11	0.293955	0.579	0.394	9.16629e-07	1	TBRG1
GSTO1	6.84679e-11	-0.46331	0.417	0.54	9.53211e-07	1	GSTO1
SIPA1	6.89214e-11	0.268668	0.466	0.269	9.59524e-07	1	SIPA1
PRKCQ	7.003e-11	0.252193	0.392	0.202	9.74957e-07	1	PRKCQ
MYH9	7.44979e-11	0.264606	0.91	0.857	1.03716e-06	1	MYH9
POMP	7.64183e-11	-0.359244	0.856	0.903	1.0639e-06	1	POMP
LCNL1	8.11415e-11	0.329635	0.281	0.118	1.12965e-06	1	LCNL1
LMNB2	8.20921e-11	-0.273146	0.186	0.34	1.14289e-06	1	LMNB2
LY9	8.80323e-11	0.250281	0.329	0.153	1.22559e-06	1	LY9
CMTM3	8.89006e-11	0.294927	0.73	0.588	1.23767e-06	1	CMTM3
KLF2	1.05624e-10	0.311199	0.738	0.588	1.47049e-06	1	KLF2
MIB2	1.06582e-10	0.329223	0.686	0.524	1.48383e-06	1	MIB2
HPRT1	1.07473e-10	-0.395805	0.356	0.483	1.49624e-06	1	HPRT1
ATG3	1.09394e-10	-0.359385	0.474	0.601	1.52298e-06	1	ATG3
ARHGAP9	1.17157e-10	0.290755	0.681	0.483	1.63106e-06	1	ARHGAP9
PARP10	1.22544e-10	0.254509	0.413	0.228	1.70605e-06	1	PARP10
LPCAT1	1.25299e-10	0.283347	0.538	0.345	1.74441e-06	1	LPCAT1
EPC1	1.2864e-10	0.274056	0.837	0.744	1.79092e-06	1	EPC1
SCML4	1.40456e-10	0.279999	0.384	0.205	1.95542e-06	1	SCML4
HMGN1	1.49845e-10	-0.335416	0.956	0.964	2.08614e-06	1	HMGN1
VPS26B	1.57769e-10	0.293146	0.67	0.496	2.19646e-06	1	VPS26B
SELPLG	1.71252e-10	0.274342	0.726	0.547	2.38416e-06	1	SELPLG
EPB41L4A-AS1	1.72282e-10	0.268001	0.484	0.294	2.39851e-06	1	EPB41L4A-AS1
ZNF800	1.75928e-10	0.259035	0.511	0.317	2.44927e-06	1	ZNF800
CKLF	1.87623e-10	-0.320824	0.639	0.749	2.61209e-06	1	CKLF
OGT	1.91691e-10	0.33249	0.381	0.21	2.66873e-06	1	OGT
CSNK2B	2.09744e-10	-0.284173	0.889	0.959	2.92006e-06	1	CSNK2B
STX11	2.17182e-10	-0.364888	0.222	0.371	3.02361e-06	1	STX11
HLA-DMA	2.29733e-10	-0.360609	0.421	0.568	3.19835e-06	1	HLA-DMA
CTSZ	2.33817e-10	-0.260271	0.069	0.179	3.2552e-06	1	CTSZ
FOXN3	2.56226e-10	0.289395	0.503	0.312	3.56718e-06	1	FOXN3
DPP7	2.66654e-10	0.283911	0.758	0.606	3.71235e-06	1	DPP7
STAT4	2.92431e-10	0.255082	0.426	0.238	4.07122e-06	1	STAT4
ARIH2	3.00839e-10	0.295055	0.78	0.647	4.18828e-06	1	ARIH2
PSMA2	3.17957e-10	-0.40404	0.722	0.803	4.4266e-06	1	PSMA2
PTPRA	3.22028e-10	0.259748	0.463	0.276	4.48328e-06	1	PTPRA
C20orf27	3.25614e-10	-0.376005	0.296	0.44	4.53319e-06	1	C20orf27
PARVB	3.48782e-10	-0.374319	0.159	0.302	4.85574e-06	1	PARVB
ZNF683	3.64416e-10	0.295963	0.262	0.105	5.07339e-06	1	ZNF683
MT-ND2	3.81012e-10	-0.36741	0.99	0.985	5.30445e-06	1	MT-ND2
UBE2F	3.90105e-10	0.271502	0.606	0.419	5.43104e-06	1	UBE2F
CTSB	3.91787e-10	-0.481503	0.252	0.381	5.45446e-06	1	CTSB
NDUFS6	3.95153e-10	-0.335895	0.735	0.826	5.50132e-06	1	NDUFS6
RBM39	4.04651e-10	0.282747	0.897	0.859	5.63356e-06	1	RBM39
EIF4B	4.19736e-10	0.273951	0.866	0.826	5.84357e-06	1	EIF4B
LGALS1	4.49314e-10	-0.634557	0.81	0.862	6.25535e-06	1	LGALS1
PRKACB	4.61284e-10	0.260665	0.481	0.281	6.422e-06	1	PRKACB
EIF2S2	4.66001e-10	-0.296817	0.6	0.719	6.48766e-06	1	EIF2S2
TIMM10	4.76415e-10	-0.302799	0.277	0.425	6.63265e-06	1	TIMM10
NDUFB11	4.81229e-10	-0.252567	0.942	0.98	6.69966e-06	1	NDUFB11
ENC1	4.84574e-10	0.255936	0.326	0.161	6.74624e-06	1	ENC1
NDUFAB1	5.34072e-10	-0.351561	0.698	0.767	7.43536e-06	1	NDUFAB1
STAT1	5.34563e-10	0.3792	0.788	0.714	7.44219e-06	1	STAT1
CCSER2	5.6717e-10	0.280306	0.475	0.292	7.89615e-06	1	CCSER2
AP1S2	5.88874e-10	-0.543367	0.33	0.448	8.1983e-06	1	AP1S2
ARID4B	6.75146e-10	0.320366	0.638	0.481	9.39938e-06	1	ARID4B
SAP30BP	6.95895e-10	0.269088	0.432	0.256	9.68825e-06	1	SAP30BP
PPP3CC	7.15203e-10	0.283072	0.649	0.478	9.95705e-06	1	PPP3CC
SLAMF7	7.23585e-10	0.292852	0.457	0.281	1.00737e-05	1	SLAMF7
CDK17	8.19338e-10	0.251971	0.366	0.194	1.14068e-05	1	CDK17
PA2G4	8.26484e-10	-0.380955	0.694	0.785	1.15063e-05	1	PA2G4
RNF130	8.34807e-10	-0.522206	0.123	0.24	1.16222e-05	1	RNF130
LSM2	8.37554e-10	-0.296313	0.641	0.742	1.16604e-05	1	LSM2
C4orf48	8.68927e-10	-0.409616	0.626	0.719	1.20972e-05	1	C4orf48
ARAP2	8.76932e-10	0.304283	0.519	0.338	1.22086e-05	1	ARAP2
EPB41	8.9715e-10	0.314926	0.579	0.399	1.24901e-05	1	EPB41
CLK1	9.72027e-10	0.262031	0.425	0.251	1.35326e-05	1	CLK1
PSMA7	1.00351e-09	-0.286437	0.977	0.995	1.39709e-05	1	PSMA7
LSM7	1.00733e-09	-0.267505	0.872	0.921	1.40241e-05	1	LSM7
NDUFB6	1.03036e-09	-0.400029	0.516	0.601	1.43446e-05	1	NDUFB6
SSBP3	1.05375e-09	0.254339	0.382	0.21	1.46703e-05	1	SSBP3
PSIP1	1.07483e-09	-0.343496	0.574	0.683	1.49638e-05	1	PSIP1
RBCK1	1.08872e-09	0.282884	0.806	0.747	1.51572e-05	1	RBCK1
CDCA7L	1.10411e-09	-0.258139	0.116	0.243	1.53714e-05	1	CDCA7L
AHCY	1.14925e-09	-0.298616	0.224	0.368	1.59998e-05	1	AHCY
KLRC2	1.16869e-09	0.315802	0.287	0.133	1.62705e-05	1	KLRC2
POLE4	1.23262e-09	-0.367902	0.454	0.596	1.71605e-05	1	POLE4
NDUFA1	1.25469e-09	-0.25376	0.974	0.987	1.74678e-05	1	NDUFA1
CRTAP	1.30693e-09	-0.319103	0.21	0.35	1.81951e-05	1	CRTAP
PDCD5	1.50435e-09	-0.303129	0.688	0.795	2.09436e-05	1	PDCD5
GIMAP5	1.53302e-09	0.26564	0.527	0.345	2.13427e-05	1	GIMAP5
CUL4A	1.61445e-09	0.259649	0.473	0.299	2.24763e-05	1	CUL4A
PPT1	1.62499e-09	-0.266627	0.162	0.297	2.26231e-05	1	PPT1
THOC3	1.86616e-09	-0.374673	0.321	0.445	2.59807e-05	1	THOC3
HADH	1.97349e-09	-0.27685	0.206	0.345	2.7475e-05	1	HADH
PSMA6	1.9775e-09	-0.35523	0.816	0.895	2.75308e-05	1	PSMA6
LSM6	2.1993e-09	-0.309121	0.563	0.678	3.06186e-05	1	LSM6
PIK3R1	2.34097e-09	0.290627	0.607	0.437	3.25909e-05	1	PIK3R1
CALM2	2.36934e-09	-0.329271	0.892	0.934	3.29859e-05	1	CALM2
CLSTN1	2.39544e-09	0.279201	0.418	0.251	3.33494e-05	1	CLSTN1
ATM	2.43166e-09	0.265118	0.548	0.355	3.38535e-05	1	ATM
MFSD10	2.53526e-09	0.251121	0.607	0.435	3.52959e-05	1	MFSD10
N4BP2L2	2.55095e-09	0.26711	0.697	0.529	3.55143e-05	1	N4BP2L2
MAN1A2	2.70551e-09	0.252401	0.465	0.286	3.7666e-05	1	MAN1A2
ARL6IP6	3.16538e-09	-0.259759	0.229	0.379	4.40684e-05	1	ARL6IP6
RAD51C	3.30086e-09	-0.269407	0.211	0.348	4.59546e-05	1	RAD51C
PHYKPL	3.56705e-09	0.257697	0.416	0.248	4.96605e-05	1	PHYKPL
AOAH	3.84644e-09	0.273047	0.42	0.248	5.35502e-05	1	AOAH
RBX1	3.84906e-09	-0.269957	0.852	0.918	5.35867e-05	1	RBX1
PPIH	4.38356e-09	-0.313664	0.314	0.45	6.1028e-05	1	PPIH
LTA4H	5.41468e-09	-0.456831	0.216	0.338	7.53831e-05	1	LTA4H
SIRPG	5.82529e-09	0.264896	0.574	0.394	8.10996e-05	1	SIRPG
PXN	6.13948e-09	0.303596	0.673	0.545	8.54738e-05	1	PXN
FKBP1A	6.51335e-09	-0.319527	0.902	0.936	9.06788e-05	1	FKBP1A
JUNB	6.88407e-09	0.254331	0.947	0.821	9.584e-05	1	JUNB
HSPE1	7.68936e-09	-0.499312	0.709	0.783	0.000107051	1	HSPE1
PSMA5	8.26284e-09	-0.35989	0.725	0.818	0.000115035	1	PSMA5
LAMTOR2	8.28841e-09	-0.265745	0.595	0.721	0.000115391	1	LAMTOR2
H2AFJ	8.60653e-09	-0.331003	0.365	0.496	0.00011982	1	H2AFJ
EZH2	9.22666e-09	-0.302146	0.221	0.355	0.000128454	1	EZH2
SLC38A1	9.96175e-09	0.27945	0.558	0.386	0.000138687	1	SLC38A1
AGTPBP1	1.05289e-08	0.263828	0.43	0.261	0.000146583	1	AGTPBP1
ATP6V0B	1.05417e-08	-0.346087	0.698	0.78	0.000146762	1	ATP6V0B
KLF3	1.13028e-08	0.285682	0.751	0.624	0.000157358	1	KLF3
NHP2	1.19406e-08	-0.317788	0.66	0.747	0.000166237	1	NHP2
ARHGEF3	1.29111e-08	0.2534	0.46	0.294	0.000179749	1	ARHGEF3
VPS51	1.5347e-08	0.257887	0.46	0.297	0.00021366	1	VPS51
HERC1	1.64563e-08	0.27161	0.337	0.189	0.000229104	1	HERC1
MRPL11	1.64594e-08	-0.305853	0.506	0.598	0.000229147	1	MRPL11
CITED2	1.67589e-08	0.273004	0.592	0.435	0.000233317	1	CITED2
TRA2B	1.73107e-08	-0.26314	0.631	0.742	0.000241	1	TRA2B
STK4	1.76588e-08	0.278305	0.765	0.68	0.000245846	1	STK4
BRI3	1.78537e-08	-0.273146	0.15	0.271	0.00024856	1	BRI3
MRPL12	1.87161e-08	-0.330703	0.285	0.409	0.000260565	1	MRPL12
ARHGAP15	1.95697e-08	0.250198	0.51	0.34	0.00027245	1	ARHGAP15
CDC42SE1	2.05087e-08	0.270086	0.745	0.621	0.000285522	1	CDC42SE1
HNRNPD	2.10661e-08	-0.36197	0.383	0.491	0.000293283	1	HNRNPD
TRIM22	2.19203e-08	0.254712	0.577	0.396	0.000305175	1	TRIM22
ZNF706	2.38166e-08	-0.25934	0.662	0.754	0.000331575	1	ZNF706
ATP5F1E	2.46484e-08	-0.263857	1	1	0.000343154	1	ATP5F1E
MEA1	2.56015e-08	-0.356393	0.538	0.619	0.000356424	1	MEA1
ACTB	2.57992e-08	-0.294177	1	1	0.000359177	1	ACTB
ACOT7	2.59522e-08	-0.283989	0.23	0.355	0.000361306	1	ACOT7
MEAF6	2.66923e-08	0.26555	0.747	0.642	0.00037161	1	MEAF6
POLD2	2.8467e-08	-0.268239	0.215	0.343	0.000396317	1	POLD2
TRAM1	3.9059e-08	0.260475	0.671	0.537	0.000543779	1	TRAM1
ASCL2	3.92484e-08	0.253671	0.479	0.304	0.000546417	1	ASCL2
HSP90AB1	4.51511e-08	-0.507086	0.828	0.9	0.000628593	1	HSP90AB1
MIF	4.65469e-08	-0.306926	0.986	0.992	0.000648026	1	MIF
MACF1	4.70314e-08	0.330984	0.594	0.44	0.000654771	1	MACF1
S100A6	4.7072e-08	-1.03672	1	0.997	0.000655336	1	S100A6
SAT1	5.50789e-08	-1.39227	0.818	0.836	0.000766809	1	SAT1
NDUFV2	5.52201e-08	-0.302985	0.655	0.734	0.000768774	1	NDUFV2
TYMP	5.55515e-08	-0.774524	0.349	0.43	0.000773387	1	TYMP
EIF1AX	6.28605e-08	-0.261473	0.368	0.496	0.000875144	1	EIF1AX
SULT1A1	6.62609e-08	-0.263298	0.083	0.179	0.000922484	1	SULT1A1
MPP1	6.74352e-08	-0.333707	0.06	0.148	0.000938832	1	MPP1
ATP2B1-AS1	6.91498e-08	-0.425149	0.156	0.263	0.000962704	1	ATP2B1-AS1
CEP78	7.37999e-08	0.252885	0.422	0.266	0.00102744	1	CEP78
UQCC2	8.39516e-08	-0.333687	0.388	0.491	0.00116877	1	UQCC2
NIPBL	8.45066e-08	0.258264	0.478	0.325	0.0011765	1	NIPBL
ATP5MC1	9.45498e-08	-0.353465	0.49	0.581	0.00131632	1	ATP5MC1
RIPOR2	9.5147e-08	0.263237	0.687	0.56	0.00132464	1	RIPOR2
LEPROTL1	9.73047e-08	0.261262	0.704	0.578	0.00135468	1	LEPROTL1
EML4	1.0204e-07	0.261671	0.599	0.45	0.0014206	1	EML4
PGK1	1.11357e-07	-0.375551	0.704	0.793	0.00155031	1	PGK1
ABHD17A	1.11712e-07	0.267681	0.622	0.478	0.00155525	1	ABHD17A
CLEC2D	1.15674e-07	0.293275	0.706	0.593	0.00161041	1	CLEC2D
MZT1	1.28902e-07	-0.310262	0.332	0.45	0.00179457	1	MZT1
SNRPA1	1.30281e-07	-0.342602	0.377	0.476	0.00181377	1	SNRPA1
NDUFA2	1.44403e-07	-0.251162	0.829	0.898	0.00201037	1	NDUFA2
KPNA2	1.4562e-07	-0.349095	0.222	0.34	0.00202732	1	KPNA2
HSPB11	1.45759e-07	-0.36377	0.569	0.627	0.00202925	1	HSPB11
ARHGAP4	1.76276e-07	0.268288	0.69	0.581	0.00245411	1	ARHGAP4
DIAPH1	1.79258e-07	0.266601	0.608	0.468	0.00249563	1	DIAPH1
CFL1	2.00821e-07	-0.299925	1	0.995	0.00279583	1	CFL1
ARHGAP45	2.06738e-07	0.252878	0.795	0.708	0.0028782	1	ARHGAP45
FCGRT	2.06743e-07	-0.461491	0.215	0.315	0.00287828	1	FCGRT
LAMTOR4	2.09288e-07	-0.393055	0.835	0.872	0.00291371	1	LAMTOR4
GGCT	2.23677e-07	-0.314688	0.343	0.445	0.00311404	1	GGCT
PPP1R12A	2.30827e-07	0.259648	0.601	0.465	0.00321357	1	PPP1R12A
HIST1H3H	3.42204e-07	-0.290186	0.063	0.148	0.00476416	1	HIST1H3H
CCDC167	3.47567e-07	-0.335198	0.531	0.601	0.00483883	1	CCDC167
PGLS	3.52534e-07	-0.304296	0.731	0.816	0.00490798	1	PGLS
HERPUD1	3.52584e-07	0.270499	0.667	0.552	0.00490868	1	HERPUD1
ADD3	4.31076e-07	0.26819	0.665	0.56	0.00600143	1	ADD3
CDKN2A	4.33657e-07	-0.283706	0.25	0.366	0.00603737	1	CDKN2A
MYCBP2	4.48163e-07	0.251516	0.475	0.332	0.00623932	1	MYCBP2
AAK1	4.76824e-07	0.257369	0.757	0.65	0.00663835	1	AAK1
ANKRD44	5.34338e-07	0.282639	0.56	0.412	0.00743905	1	ANKRD44
POLR3K	5.43728e-07	-0.288808	0.234	0.345	0.00756978	1	POLR3K
CHCHD10	5.48462e-07	-0.324747	0.593	0.675	0.00763569	1	CHCHD10
PSMB2	5.52985e-07	-0.302748	0.673	0.752	0.00769865	1	PSMB2
PSMB6	6.68945e-07	-0.258208	0.769	0.867	0.00931305	1	PSMB6
MRPL20	7.03892e-07	-0.259683	0.505	0.601	0.00979958	1	MRPL20
SCO2	7.06199e-07	-0.300674	0.193	0.299	0.0098317	1	SCO2
WARS	9.36366e-07	-0.47462	0.223	0.322	0.0130361	1	WARS
FXYD5	9.76594e-07	-0.386082	0.975	0.972	0.0135961	1	FXYD5
PSMA4	9.86528e-07	-0.327427	0.635	0.706	0.0137344	1	PSMA4
RAB5IF	1.01853e-06	-0.250877	0.763	0.818	0.01418	1	RAB5IF
PSAP	1.02427e-06	-0.869536	0.42	0.471	0.0142599	1	PSAP
NFKBIA	1.04842e-06	-0.554287	0.372	0.46	0.0145961	1	NFKBIA
EIF5A	1.52509e-06	-0.296069	0.656	0.739	0.0212323	1	EIF5A
EEF1E1	1.6816e-06	-0.27651	0.306	0.412	0.0234112	1	EEF1E1
RTN3	1.76774e-06	-0.268369	0.242	0.358	0.0246104	1	RTN3
POU2F2	1.86409e-06	-0.334325	0.137	0.23	0.0259518	1	POU2F2
NUDT21	2.2286e-06	-0.322716	0.52	0.575	0.0310266	1	NUDT21
SSRP1	2.37533e-06	-0.332472	0.35	0.435	0.0330694	1	SSRP1
ETFB	2.55502e-06	-0.261206	0.395	0.494	0.0355709	1	ETFB
SRRT	2.68223e-06	0.259648	0.583	0.465	0.037342	1	SRRT
BID	2.68572e-06	-0.312674	0.32	0.419	0.0373905	1	BID
TRAPPC5	2.85657e-06	-0.32249	0.752	0.795	0.0397691	1	TRAPPC5
MRPS16	2.85721e-06	-0.276267	0.379	0.465	0.0397781	1	MRPS16
ATOX1	2.97917e-06	-0.31676	0.385	0.476	0.041476	1	ATOX1
SDCBP	3.00734e-06	-0.282107	0.296	0.399	0.0418683	1	SDCBP
CCT6A	3.01929e-06	-0.332004	0.52	0.586	0.0420346	1	CCT6A
PSME2	3.05094e-06	-0.313069	0.971	0.987	0.0424752	1	PSME2
CTSA	3.25572e-06	-0.34666	0.217	0.325	0.0453262	1	CTSA
SRP9	3.28648e-06	-0.281153	0.836	0.89	0.0457544	1	SRP9
TIMM8B	3.89893e-06	-0.276835	0.511	0.578	0.054281	1	TIMM8B
ACAT2	4.02146e-06	-0.257471	0.235	0.338	0.0559868	1	ACAT2
HIST1H2AG	4.45443e-06	-0.265168	0.093	0.182	0.0620145	1	HIST1H2AG
CAMTA1	4.81344e-06	-0.256751	0.392	0.491	0.0670128	1	CAMTA1
SNRPC	5.35872e-06	-0.25206	0.608	0.68	0.0746041	1	SNRPC
RNASEH2B	6.26096e-06	-0.286397	0.571	0.634	0.0871651	1	RNASEH2B
CTSS	7.08771e-06	-0.938263	0.501	0.514	0.0986751	1	CTSS
TIMM13	8.81957e-06	-0.260056	0.484	0.555	0.122786	1	TIMM13
CCT5	9.13791e-06	-0.307867	0.487	0.545	0.127218	1	CCT5
SOD2	9.17148e-06	-0.420576	0.286	0.381	0.127685	1	SOD2
RBM8A	1.02797e-05	-0.26622	0.711	0.744	0.143114	1	RBM8A
TESC	1.05264e-05	-0.300568	0.386	0.465	0.146549	1	TESC
MZT2B	1.10561e-05	-0.269645	0.668	0.742	0.153923	1	MZT2B
TAGLN2	1.19648e-05	-0.378547	0.971	0.982	0.166574	1	TAGLN2
NDUFAF3	1.28773e-05	-0.264018	0.397	0.483	0.179278	1	NDUFAF3
TMEM14B	1.60003e-05	-0.264899	0.485	0.563	0.222757	1	TMEM14B
TMEM109	1.98794e-05	-0.283638	0.365	0.448	0.27676	1	TMEM109
FTL	2.11802e-05	-1.63956	1	1	0.294871	1	FTL
RHOG	2.47513e-05	-0.259308	0.837	0.885	0.344587	1	RHOG
PLAC8	2.64224e-05	-0.420734	0.289	0.366	0.367853	1	PLAC8
TFDP1	3.01874e-05	-0.256695	0.326	0.412	0.420269	1	TFDP1
SUPT16H	3.64066e-05	-0.26477	0.363	0.437	0.506853	1	SUPT16H
IFITM3	4.2512e-05	-0.979568	0.586	0.606	0.591852	1	IFITM3
TPM1	4.48433e-05	-0.337459	0.08	0.153	0.624308	1	TPM1
RAD21	6.0136e-05	-0.303016	0.543	0.591	0.837213	1	RAD21
SMC3	6.34399e-05	-0.304084	0.375	0.437	0.88321	1	SMC3
DDX21	6.55755e-05	-0.258682	0.501	0.575	0.912942	1	DDX21
RNH1	6.70393e-05	-0.260867	0.387	0.465	0.93332	1	RNH1
HSP90AA1	6.76876e-05	-0.393887	0.978	0.972	0.942347	1	HSP90AA1
ZFAS1	0.000104249	-0.253557	0.842	0.908	1	1	ZFAS1
RPL22L1	0.000115005	-0.261452	0.861	0.882	1	1	RPL22L1
PGRMC1	0.000117222	-0.252275	0.163	0.248	1	1	PGRMC1
GABARAP	0.000120551	-0.719794	0.993	0.982	1	1	GABARAP
STXBP2	0.00017427	-0.726808	0.526	0.545	1	1	STXBP2
SNHG29	0.00019091	-0.28959	0.99	0.985	1	1	SNHG29
MRPL37	0.000221524	-0.258912	0.395	0.453	1	1	MRPL37
HIST1H3D	0.000247828	-0.350419	0.185	0.258	1	1	HIST1H3D
FAM200B	0.000309178	-0.255012	0.353	0.425	1	1	FAM200B
VDAC3	0.000337092	-0.250649	0.585	0.619	1	1	VDAC3
PDLIM1	0.00035441	-0.349486	0.37	0.43	1	1	PDLIM1
RILPL2	0.000448761	-0.266502	0.322	0.394	1	1	RILPL2
ILF2	0.000496774	-0.252414	0.474	0.527	1	1	ILF2
RGS2	0.000852635	-0.298591	0.168	0.23	1	1	RGS2
CRIP1	0.000956798	-0.283135	0.998	0.99	1	1	CRIP1
AGTRAP	0.00103623	-0.292798	0.529	0.56	1	1	AGTRAP
ASAH1	0.0022163	-0.312398	0.295	0.348	1	1	ASAH1
RAB24	0.00343095	-0.254141	0.311	0.361	1	1	RAB24
SNHG8	0.00351233	-0.255008	0.607	0.642	1	1	SNHG8
S100A4	0.00508559	-0.425696	0.994	0.992	1	1	S100A4
MTRNR2L8	0.00634374	0.358441	1	1	1	1	MTRNR2L8
PSMA3	0.00790953	-0.270066	0.395	0.425	1	1	PSMA3
TYMS.1	4.29975e-227	2.8649	0.933	0.033	5.98611e-223	2	TYMS
RRM2.1	8.95076e-198	2.95447	0.867	0.041	1.24613e-193	2	RRM2
PCLAF.1	1.12854e-181	2.4318	0.929	0.091	1.57116e-177	2	PCLAF
CLSPN.1	2.4523e-171	1.27634	0.767	0.031	3.4141e-167	2	CLSPN
CDT1.1	2.05257e-166	1.22136	0.729	0.026	2.85758e-162	2	CDT1
MKI67.1	5.71518e-164	1.71225	0.871	0.076	7.95667e-160	2	MKI67
ASF1B.1	6.51383e-164	1.10018	0.652	0.01	9.06856e-160	2	ASF1B
CENPW.1	2.23111e-158	1.33076	0.805	0.058	3.10616e-154	2	CENPW
ZWINT.1	1.70222e-152	1.03455	0.61	0.009	2.36984e-148	2	ZWINT
CENPU.1	4.31875e-152	1.18814	0.762	0.049	6.01257e-148	2	CENPU
UBE2C.1	3.6803e-151	1.67855	0.59	0.006	5.12372e-147	2	UBE2C
BIRC5.1	3.11624e-150	1.24878	0.667	0.023	4.33843e-146	2	BIRC5
GINS2.1	5.43807e-144	1.25095	0.652	0.026	7.57088e-140	2	GINS2
CENPM.1	3.43813e-143	1.47166	0.786	0.075	4.78656e-139	2	CENPM
STMN1.1	5.66188e-140	3.47035	1	0.331	7.88247e-136	2	STMN1
TK1.1	2.29232e-139	1.28081	0.681	0.037	3.19137e-135	2	TK1
NUSAP1.1	6.80644e-136	1.38404	0.671	0.039	9.47592e-132	2	NUSAP1
UHRF1.1	4.7335e-130	0.879167	0.524	0.007	6.58998e-126	2	UHRF1
PKMYT1.1	1.55249e-128	0.935797	0.529	0.009	2.16137e-124	2	PKMYT1
SMC2.1	8.32253e-124	1.05764	0.748	0.077	1.15866e-119	2	SMC2
TUBA1B.1	6.01862e-121	3.73197	0.995	0.512	8.37913e-117	2	TUBA1B
CCNA2.1	1.88611e-120	0.983805	0.495	0.008	2.62584e-116	2	CCNA2
CDK1.1	1.13941e-117	0.959842	0.519	0.015	1.58629e-113	2	CDK1
DHFR.1	1.95161e-116	1.06709	0.638	0.049	2.71704e-112	2	DHFR
HMGB2.1	2.23543e-114	2.65923	1	0.634	3.11217e-110	2	HMGB2
H2AFZ.1	2.18871e-113	2.38826	1	0.825	3.04712e-109	2	H2AFZ
CDCA5.1	3.78712e-113	0.717213	0.457	0.005	5.27243e-109	2	CDCA5
CDKN3.1	7.20831e-112	1.08603	0.595	0.041	1.00354e-107	2	CDKN3
CENPN.1	1.55932e-108	0.899639	0.619	0.051	2.17088e-104	2	CENPN
HMGN2.1	1.68051e-106	2.22274	1	0.968	2.3396e-102	2	HMGN2
FEN1.1	4.37598e-106	1.06018	0.643	0.064	6.09224e-102	2	FEN1
CENPF.1	1.10734e-105	0.987443	0.552	0.034	1.54164e-101	2	CENPF
WDR34.1	1.92866e-105	0.753121	0.533	0.028	2.68507e-101	2	WDR34
PCNA.1	1.6035e-104	1.48443	0.748	0.116	2.23239e-100	2	PCNA
CDC6.1	3.58732e-100	0.600015	0.41	0.005	4.99426e-96	2	CDC6
MND1.1	5.36957e-99	0.619809	0.443	0.012	7.47551e-95	2	MND1
CKS1B.1	1.15634e-98	1.46357	0.738	0.13	1.60985e-94	2	CKS1B
HMGB3.1	2.47006e-98	0.795494	0.548	0.039	3.43882e-94	2	HMGB3
DUT.1	9.5133e-98	2.14556	0.952	0.487	1.32444e-93	2	DUT
MCM4.1	2.95708e-97	0.856955	0.59	0.054	4.11684e-93	2	MCM4
KIFC1.1	3.03683e-97	0.657973	0.4	0.005	4.22788e-93	2	KIFC1
HMGB1.1	3.99291e-96	1.44034	1	0.988	5.55892e-92	2	HMGB1
RPA3.1	4.8191e-95	1.46973	0.91	0.325	6.70914e-91	2	RPA3
PTMA.1	2.5731e-94	1.06709	1	1	3.58227e-90	2	PTMA
MCM7.1	4.262e-94	1.22057	0.757	0.143	5.93355e-90	2	MCM7
UBE2T.1	3.45033e-93	0.832897	0.552	0.048	4.80356e-89	2	UBE2T
CDCA8.1	8.49651e-93	0.666755	0.429	0.014	1.18288e-88	2	CDCA8
RAD51AP1.1	3.74844e-92	0.656959	0.438	0.017	5.21857e-88	2	RAD51AP1
H2AFV.1	6.99185e-92	1.57464	0.986	0.761	9.73405e-88	2	H2AFV
HIST1H3B.1	1.10275e-91	1.13506	0.433	0.017	1.53524e-87	2	HIST1H3B
CDC45.1	6.2e-91	0.594226	0.381	0.006	8.63164e-87	2	CDC45
TUBB.1	8.79218e-91	2.52701	0.976	0.799	1.22405e-86	2	TUBB
MAD2L1.1	2.96698e-90	0.880533	0.576	0.06	4.13063e-86	2	MAD2L1
AURKB.1	9.26681e-90	0.742655	0.424	0.016	1.29013e-85	2	AURKB
H2AFX.1	4.01622e-88	1.33833	0.719	0.142	5.59138e-84	2	H2AFX
HIST1H1B.1	3.36512e-87	1.20479	0.529	0.049	4.68492e-83	2	HIST1H1B
GGH.1	5.67175e-87	0.666146	0.462	0.028	7.89621e-83	2	GGH
SPC25.1	8.57024e-85	0.505917	0.333	0.002	1.19315e-80	2	SPC25
DLGAP5.1	8.83887e-85	0.576537	0.338	0.003	1.23055e-80	2	DLGAP5
DNAJC9.1	1.18241e-84	1.04097	0.752	0.164	1.64615e-80	2	DNAJC9
ATAD2.1	3.766e-84	0.923841	0.662	0.106	5.24302e-80	2	ATAD2
GAPDH.1	7.14575e-84	1.00725	1	1	9.94831e-80	2	GAPDH
CDC20.1	7.74832e-84	0.83023	0.414	0.019	1.07872e-79	2	CDC20
RANBP1.1	8.3959e-84	1.47821	0.943	0.494	1.16888e-79	2	RANBP1
PTTG1.1	1.3501e-83	1.4104	0.781	0.199	1.87961e-79	2	PTTG1
ASPM.1	2.01204e-83	0.626676	0.39	0.013	2.80116e-79	2	ASPM
NCAPH.1	7.21792e-83	0.604716	0.433	0.024	1.00488e-78	2	NCAPH
C19orf48.1	1.62242e-82	0.975991	0.71	0.139	2.25873e-78	2	C19orf48
CKAP2L.1	6.29874e-82	0.581868	0.343	0.005	8.76911e-78	2	CKAP2L
MYBL2.1	7.75833e-82	0.521261	0.343	0.005	1.08011e-77	2	MYBL2
YEATS4.1	3.94436e-81	0.77184	0.619	0.089	5.49134e-77	2	YEATS4
SKA3.1	7.17543e-81	0.491369	0.324	0.003	9.98964e-77	2	SKA3
DEK.1	9.29828e-81	1.27808	0.99	0.728	1.29451e-76	2	DEK
ANP32B.1	1.46144e-79	1.30209	0.99	0.806	2.03462e-75	2	ANP32B
HIST1H4C.1	1.62134e-79	3.17642	0.976	0.741	2.25723e-75	2	HIST1H4C
E2F1.1	4.21225e-79	0.459144	0.348	0.008	5.8643e-75	2	E2F1
NUDT1.1	4.89515e-79	1.10934	0.895	0.321	6.81502e-75	2	NUDT1
CENPK.1	6.59281e-79	0.882177	0.619	0.098	9.17851e-75	2	CENPK
PPIA.1	1.94892e-78	1.02474	1	1	2.71328e-74	2	PPIA
GTSE1.1	5.03064e-78	0.616025	0.348	0.009	7.00366e-74	2	GTSE1
MCM5.1	6.92011e-78	1.11551	0.686	0.135	9.63418e-74	2	MCM5
MCM2.1	1.19748e-77	0.68578	0.424	0.027	1.66713e-73	2	MCM2
RBBP8.1	4.79057e-77	0.725276	0.552	0.068	6.66943e-73	2	RBBP8
CKS2.1	1.7273e-76	1.3005	0.729	0.178	2.40475e-72	2	CKS2
SMC4.1	1.87441e-76	1.13303	0.848	0.267	2.60956e-72	2	SMC4
CENPH.1	5.06122e-76	0.587838	0.438	0.032	7.04624e-72	2	CENPH
CHEK1.1	8.85795e-76	0.523369	0.386	0.019	1.2332e-71	2	CHEK1
CENPA.1	1.09471e-75	0.583344	0.348	0.011	1.52405e-71	2	CENPA
RMI2.1	4.43173e-75	0.475032	0.338	0.009	6.16986e-71	2	RMI2
TOP2A.1	5.59573e-75	0.948002	0.481	0.049	7.79037e-71	2	TOP2A
GMNN.1	2.29679e-74	0.81202	0.6	0.095	3.1976e-70	2	GMNN
SGO1.1	6.25677e-74	0.445466	0.314	0.005	8.71068e-70	2	SGO1
CCNB2.1	4.63939e-73	0.609044	0.338	0.011	6.45895e-69	2	CCNB2
SPC24.1	5.29862e-73	0.44051	0.3	0.004	7.37674e-69	2	SPC24
RAD51.1	1.10978e-72	0.570233	0.39	0.023	1.54503e-68	2	RAD51
CCDC34.1	1.87379e-72	0.605551	0.462	0.044	2.60869e-68	2	CCDC34
TPX2.1	2.24004e-72	0.890506	0.514	0.065	3.11859e-68	2	TPX2
KIF15	4.77099e-72	0.375951	0.286	0.002	6.64217e-68	2	KIF15
RAN.1	1.8194e-71	1.38954	0.986	0.869	2.53296e-67	2	RAN
FABP5.1	5.29404e-71	1.75058	0.929	0.607	7.37037e-67	2	FABP5
DTL	8.6373e-71	0.417621	0.281	0.002	1.20248e-66	2	DTL
CDCA3.1	2.43363e-70	0.497256	0.3	0.005	3.3881e-66	2	CDCA3
CARHSP1.1	2.67833e-70	1.18491	0.91	0.464	3.72877e-66	2	CARHSP1
MCM10	3.8075e-70	0.384065	0.29	0.004	5.3008e-66	2	MCM10
TMEM106C.1	7.85986e-70	1.06833	0.776	0.229	1.09425e-65	2	TMEM106C
CDCA7.1	8.07829e-70	1.19158	0.805	0.264	1.12466e-65	2	CDCA7
PHF19.1	2.4712e-69	0.803756	0.638	0.124	3.44041e-65	2	PHF19
NUF2.1	2.79108e-69	0.504788	0.352	0.017	3.88574e-65	2	NUF2
CHCHD2.1	3.01688e-69	0.745804	1	1	4.2001e-65	2	CHCHD2
DTYMK.1	7.45489e-69	0.904706	0.724	0.187	1.03787e-64	2	DTYMK
HELLS.1	1.35443e-68	0.790477	0.605	0.107	1.88564e-64	2	HELLS
SAC3D1.1	4.0699e-68	0.671305	0.505	0.065	5.66612e-64	2	SAC3D1
ANP32E.1	1.17551e-67	1.22438	0.829	0.298	1.63654e-63	2	ANP32E
FAM111B	1.86826e-67	0.418927	0.29	0.005	2.60099e-63	2	FAM111B
RPL39L.1	2.01716e-67	0.666963	0.514	0.07	2.80829e-63	2	RPL39L
TROAP.1	4.29136e-67	0.576984	0.381	0.026	5.97443e-63	2	TROAP
CDCA2	1.21884e-66	0.425297	0.276	0.004	1.69687e-62	2	CDCA2
SLBP.1	2.05107e-66	1.3344	0.886	0.482	2.8555e-62	2	SLBP
MCM3.1	2.89277e-66	0.938878	0.624	0.129	4.02732e-62	2	MCM3
BRCA1.1	8.73266e-66	0.512113	0.376	0.026	1.21576e-61	2	BRCA1
TRIP13	2.35138e-65	0.389163	0.271	0.004	3.2736e-61	2	TRIP13
LSM4.1	3.03135e-65	1.15822	0.914	0.496	4.22025e-61	2	LSM4
VIM.1	3.14696e-65	1.30222	0.995	0.985	4.38119e-61	2	VIM
SNRPG.1	7.78803e-65	1.12786	0.981	0.815	1.08425e-60	2	SNRPG
NCAPG.1	8.21065e-65	0.562739	0.376	0.028	1.14309e-60	2	NCAPG
COX8A.1	1.2817e-64	0.793462	1	0.99	1.78438e-60	2	COX8A
FANCI.1	3.18122e-64	0.582642	0.486	0.062	4.4289e-60	2	FANCI
YBX1.1	3.2463e-64	0.687988	1	1	4.5195e-60	2	YBX1
RNASEH2A.1	2.59213e-63	0.691982	0.557	0.097	3.60877e-59	2	RNASEH2A
NASP.1	8.59403e-63	1.09735	0.733	0.223	1.19646e-58	2	NASP
SLC25A5.1	1.57861e-62	1.07065	1	0.967	2.19774e-58	2	SLC25A5
KNL1	2.34973e-62	0.422746	0.319	0.015	3.2713e-58	2	KNL1
PRDX3.1	3.59162e-62	1.08877	0.805	0.283	5.00025e-58	2	PRDX3
PLK1.1	4.60544e-62	0.635516	0.3	0.012	6.4117e-58	2	PLK1
RRM1.1	4.73603e-62	0.7812	0.552	0.099	6.5935e-58	2	RRM1
SKA1	1.05571e-61	0.353378	0.252	0.003	1.46976e-57	2	SKA1
HMMR.1	1.88769e-61	0.437959	0.267	0.005	2.62804e-57	2	HMMR
HJURP	6.66993e-61	0.377231	0.238	0.001	9.28588e-57	2	HJURP
APOBEC3B	1.95792e-60	0.348005	0.248	0.003	2.72582e-56	2	APOBEC3B
LMNB1.1	3.01251e-60	0.787038	0.614	0.132	4.19402e-56	2	LMNB1
SIVA1.1	3.27005e-60	1.05101	0.929	0.609	4.55256e-56	2	SIVA1
FOXM1	3.28939e-60	0.377394	0.257	0.004	4.57948e-56	2	FOXM1
HNRNPAB.1	4.12663e-60	0.993979	0.733	0.235	5.74509e-56	2	HNRNPAB
LIG1.1	4.22258e-60	0.668433	0.543	0.094	5.87867e-56	2	LIG1
TCF19.1	2.05397e-59	0.583791	0.4	0.041	2.85954e-55	2	TCF19
KIF2C	7.5673e-59	0.374846	0.262	0.006	1.05352e-54	2	KIF2C
EIF4A3.1	8.62865e-59	0.732534	0.562	0.109	1.20128e-54	2	EIF4A3
CTNNAL1.1	3.33969e-58	0.469487	0.338	0.024	4.64952e-54	2	CTNNAL1
TMPO.1	3.64853e-58	1.17571	0.79	0.313	5.07948e-54	2	TMPO
SNRPD1.1	8.1188e-58	1.04613	0.938	0.635	1.1303e-53	2	SNRPD1
CCNB1.1	3.49228e-57	0.559562	0.29	0.013	4.86195e-53	2	CCNB1
USP1.1	3.71076e-57	1.04008	0.8	0.321	5.16612e-53	2	USP1
LSM5.1	4.51373e-57	0.961334	0.886	0.449	6.28402e-53	2	LSM5
IFI27L1.1	7.57922e-57	0.605499	0.533	0.098	1.05518e-52	2	IFI27L1
SNRPB.1	4.25749e-56	1.06386	0.943	0.708	5.92728e-52	2	SNRPB
HIST1H3C.1	5.2131e-56	0.774457	0.281	0.012	7.25768e-52	2	HIST1H3C
CCNE2	6.48576e-56	0.380405	0.286	0.013	9.02947e-52	2	CCNE2
COX5A.1	6.94672e-56	0.832412	1	0.948	9.67122e-52	2	COX5A
CDK4.1	2.34315e-55	0.852796	0.729	0.235	3.26213e-51	2	CDK4
RPLP0.1	2.49057e-55	0.610739	1	1	3.46737e-51	2	RPLP0
ANLN	2.73585e-55	0.346728	0.233	0.004	3.80885e-51	2	ANLN
CEP55	1.30813e-54	0.386869	0.276	0.012	1.82117e-50	2	CEP55
FBXO5.1	1.64693e-54	0.542655	0.438	0.061	2.29286e-50	2	FBXO5
PHGDH.1	1.77078e-54	0.557073	0.443	0.063	2.46528e-50	2	PHGDH
KIF11.1	1.87615e-54	0.467292	0.295	0.017	2.61197e-50	2	KIF11
MTHFD2.1	2.27453e-54	0.77928	0.671	0.187	3.1666e-50	2	MTHFD2
DNMT1.1	3.34556e-54	1.00634	0.843	0.406	4.65769e-50	2	DNMT1
ATP5MC3.1	4.34951e-54	0.815909	1	0.972	6.05539e-50	2	ATP5MC3
TUBG1.1	5.00117e-54	0.583336	0.448	0.067	6.96263e-50	2	TUBG1
TIMELESS	6.23038e-54	0.455912	0.343	0.03	8.67394e-50	2	TIMELESS
MT2A.1	1.55349e-53	0.895324	0.995	0.98	2.16277e-49	2	MT2A
CFL1.1	1.80341e-53	0.739873	1	0.998	2.51071e-49	2	CFL1
ESCO2	2.61166e-53	0.424012	0.267	0.012	3.63596e-49	2	ESCO2
CENPX.1	2.80787e-53	1.01915	0.871	0.505	3.90912e-49	2	CENPX
IDH2	4.95415e-53	0.931362	1	0.915	6.89716e-49	2	IDH2
NUCKS1.1	4.77556e-52	0.956225	0.929	0.605	6.64853e-48	2	NUCKS1
NAP1L1.1	4.89151e-52	0.875002	0.957	0.686	6.80996e-48	2	NAP1L1
DSCC1	5.89112e-52	0.356656	0.262	0.012	8.20162e-48	2	DSCC1
RPL34	8.3157e-52	-0.535398	1	1	1.15771e-47	2	RPL34
RFC4.1	1.01766e-51	0.656757	0.552	0.122	1.41678e-47	2	RFC4
PAICS.1	1.83524e-51	0.60268	0.414	0.059	2.55503e-47	2	PAICS
SNRNP25.1	2.34504e-51	0.736989	0.681	0.207	3.26476e-47	2	SNRNP25
ERH.1	2.45415e-51	1.02304	0.929	0.699	3.41667e-47	2	ERH
DDX39A.1	5.60099e-51	0.997313	0.886	0.503	7.79769e-47	2	DDX39A
POC1A	8.18653e-51	0.343478	0.262	0.012	1.13973e-46	2	POC1A
HNRNPA2B1.1	1.11933e-50	1.10749	1	0.939	1.55833e-46	2	HNRNPA2B1
H2AFY.1	1.34525e-50	0.91478	0.914	0.583	1.87286e-46	2	H2AFY
HSPD1.1	7.24208e-50	1.21521	0.776	0.337	1.00824e-45	2	HSPD1
NME1.1	7.49875e-50	0.977258	0.776	0.319	1.04398e-45	2	NME1
LDHA.1	1.05142e-49	0.978938	0.986	0.917	1.46378e-45	2	LDHA
TPI1.1	1.45563e-49	1.15528	0.986	0.853	2.02653e-45	2	TPI1
DEPDC1B	1.68707e-49	0.371399	0.271	0.016	2.34874e-45	2	DEPDC1B
HMGN1.1	2.41826e-49	0.730177	1	0.95	3.3667e-45	2	HMGN1
SGO2.1	4.46452e-49	0.485377	0.343	0.036	6.2155e-45	2	SGO2
HIRIP3.1	4.79066e-49	0.617143	0.476	0.091	6.66956e-45	2	HIRIP3
RFC2.1	2.0206e-48	0.608983	0.486	0.096	2.81308e-44	2	RFC2
CENPS.1	5.29465e-48	0.48294	0.405	0.06	7.37121e-44	2	CENPS
COX6A1.1	6.72125e-48	0.701989	0.995	0.988	9.35733e-44	2	COX6A1
PBK	9.03524e-48	0.312785	0.21	0.004	1.25789e-43	2	PBK
YWHAH.1	9.98906e-48	0.846215	0.81	0.345	1.39068e-43	2	YWHAH
HPRT1.1	1.23475e-46	0.801328	0.767	0.323	1.71902e-42	2	HPRT1
IMPDH2.1	3.68163e-46	0.883086	0.676	0.236	5.12557e-42	2	IMPDH2
ITGB3BP.1	4.08138e-46	0.531452	0.514	0.112	5.6821e-42	2	ITGB3BP
CCDC167.1	6.58405e-46	0.816398	0.881	0.49	9.16632e-42	2	CCDC167
TUBB4B.1	1.13166e-45	1.30894	0.705	0.299	1.57549e-41	2	TUBB4B
NCAPG2	1.35516e-45	0.373364	0.3	0.028	1.88665e-41	2	NCAPG2
RFC5.1	1.35807e-45	0.540253	0.4	0.064	1.89071e-41	2	RFC5
SNRPE.1	1.97291e-45	0.881771	0.881	0.502	2.74668e-41	2	SNRPE
RPL30	2.25395e-45	-0.46553	1	1	3.13795e-41	2	RPL30
CACYBP.1	4.33294e-45	0.958617	0.852	0.483	6.03232e-41	2	CACYBP
ORC6	5.81268e-45	0.375524	0.257	0.017	8.09242e-41	2	ORC6
PAQR4.1	6.47833e-45	0.503731	0.386	0.059	9.01913e-41	2	PAQR4
ACOT7.1	7.57353e-45	0.676704	0.633	0.198	1.05439e-40	2	ACOT7
NEIL3	8.36394e-45	0.33969	0.252	0.016	1.16443e-40	2	NEIL3
EZH2.1	1.24154e-44	0.690679	0.629	0.192	1.72847e-40	2	EZH2
HMGA1.1	2.65717e-44	0.995753	0.824	0.457	3.69931e-40	2	HMGA1
BARD1	4.23598e-44	0.45242	0.395	0.063	5.89734e-40	2	BARD1
AURKA	4.34636e-44	0.30173	0.195	0.004	6.051e-40	2	AURKA
SHCBP1	5.62302e-44	0.272441	0.195	0.004	7.82836e-40	2	SHCBP1
WDR76	7.60207e-44	0.495809	0.452	0.089	1.05836e-39	2	WDR76
HSPB11.1	1.18853e-43	0.841382	0.871	0.533	1.65467e-39	2	HSPB11
COX6C.1	1.97214e-43	0.663282	1	0.972	2.74562e-39	2	COX6C
NCAPH2	2.38824e-43	0.489544	0.462	0.093	3.32491e-39	2	NCAPH2
CBX3.1	4.01255e-43	0.787937	0.943	0.68	5.58628e-39	2	CBX3
DEPDC1	4.95875e-43	0.270601	0.181	0.003	6.90357e-39	2	DEPDC1
TXN.1	6.03167e-43	0.841586	0.976	0.805	8.39729e-39	2	TXN
SEM1.1	8.15714e-43	0.775272	0.967	0.796	1.13564e-38	2	SEM1
MCM6.1	8.43912e-43	0.578986	0.419	0.076	1.17489e-38	2	MCM6
NCAPD3.1	9.85206e-43	0.551312	0.495	0.115	1.3716e-38	2	NCAPD3
MTFR2	1.93908e-42	0.319042	0.224	0.012	2.69959e-38	2	MTFR2
CALM3.1	3.59109e-42	0.813916	0.981	0.874	4.99951e-38	2	CALM3
UBE2S.1	6.37867e-42	0.670309	0.452	0.101	8.88038e-38	2	UBE2S
MALAT1.1	1.19735e-41	-1.01567	1	1	1.66695e-37	2	MALAT1
BTG1.1	1.50241e-41	-0.856265	0.838	0.996	2.09166e-37	2	BTG1
HNRNPF.1	1.76374e-41	0.947521	0.948	0.809	2.45548e-37	2	HNRNPF
TOMM5.1	2.02281e-41	0.70196	0.971	0.777	2.81616e-37	2	TOMM5
SAE1.1	2.43937e-41	0.759781	0.629	0.218	3.39609e-37	2	SAE1
BANF1.1	3.39615e-41	0.820423	0.929	0.652	4.72812e-37	2	BANF1
NSD2	3.81432e-41	0.522965	0.481	0.111	5.31029e-37	2	NSD2
ANAPC11.1	4.349e-41	0.699427	0.967	0.784	6.05467e-37	2	ANAPC11
CBX5.1	4.58358e-41	0.603508	0.567	0.161	6.38126e-37	2	CBX5
THOC3.1	5.05733e-41	0.745998	0.714	0.29	7.04082e-37	2	THOC3
SLC43A3.1	1.37661e-40	0.501676	0.419	0.082	1.91652e-36	2	SLC43A3
KIF23	1.5811e-40	0.342903	0.19	0.006	2.2012e-36	2	KIF23
PFN1	1.85851e-40	0.463231	1	1	2.58742e-36	2	PFN1
HIST1H2BH.1	3.48829e-40	0.574257	0.305	0.037	4.8564e-36	2	HIST1H2BH
SSRP1.1	3.71253e-40	0.771606	0.714	0.312	5.16859e-36	2	SSRP1
COTL1.1	4.17873e-40	0.943311	1	0.997	5.81763e-36	2	COTL1
CDCA4.1	4.18914e-40	0.598903	0.429	0.091	5.83211e-36	2	CDCA4
CDKN2A.1	4.31268e-40	0.67217	0.638	0.218	6.00411e-36	2	CDKN2A
BRCA2	5.00058e-40	0.400378	0.305	0.037	6.96181e-36	2	BRCA2
HSP90AA1.1	7.1066e-40	0.88385	0.995	0.972	9.89381e-36	2	HSP90AA1
JPT1.1	7.13501e-40	0.868821	0.948	0.755	9.93336e-36	2	JPT1
RFC3	9.57503e-40	0.32178	0.262	0.024	1.33304e-35	2	RFC3
DCTPP1.1	1.10535e-39	0.712252	0.557	0.169	1.53887e-35	2	DCTPP1
PSMC3IP	1.65885e-39	0.272998	0.2	0.009	2.30945e-35	2	PSMC3IP
FANCG	1.70829e-39	0.404336	0.333	0.048	2.37828e-35	2	FANCG
ATAD5	1.91329e-39	0.405556	0.324	0.044	2.66368e-35	2	ATAD5
E2F7	1.98407e-39	0.269194	0.2	0.009	2.76223e-35	2	E2F7
FAU	2.67744e-39	-0.41742	1	1	3.72753e-35	2	FAU
PPIH.1	3.18273e-39	0.673675	0.714	0.287	4.431e-35	2	PPIH
ORC1	3.44456e-39	0.256642	0.176	0.004	4.79551e-35	2	ORC1
TTK	3.44456e-39	0.256642	0.176	0.004	4.79551e-35	2	TTK
EXO1	4.12301e-39	0.254093	0.176	0.004	5.74005e-35	2	EXO1
SRSF2.1	4.50442e-39	0.838298	0.924	0.773	6.27106e-35	2	SRSF2
PFDN5	5.06256e-39	-0.584165	0.99	1	7.04809e-35	2	PFDN5
CD37	6.63928e-39	-0.794857	0.786	0.977	9.2432e-35	2	CD37
YWHAE.1	7.2554e-39	0.758365	0.767	0.349	1.0101e-34	2	YWHAE
HLA-E.1	1.76236e-38	-0.664566	0.971	0.999	2.45356e-34	2	HLA-E
PNRC1.1	1.96223e-38	-0.793666	0.767	0.987	2.73181e-34	2	PNRC1
CENPP	2.19953e-38	0.32321	0.3	0.037	3.06218e-34	2	CENPP
MRPL51.1	4.33692e-38	0.744808	0.89	0.611	6.03785e-34	2	MRPL51
LSM3.1	8.00653e-38	0.741313	0.881	0.602	1.11467e-33	2	LSM3
TYMSOS	9.44535e-38	0.286002	0.205	0.012	1.31498e-33	2	TYMSOS
HADH.1	1.33032e-37	0.60425	0.576	0.186	1.85207e-33	2	HADH
PSMA2.1	2.08355e-37	0.80987	0.924	0.712	2.90071e-33	2	PSMA2
SUB1	2.8262e-37	0.677864	1	0.99	3.93463e-33	2	SUB1
TEX30	2.88415e-37	0.379714	0.338	0.053	4.01531e-33	2	TEX30
OIP5	3.98451e-37	0.295963	0.238	0.02	5.54724e-33	2	OIP5
HNRNPD.1	3.99366e-37	0.724239	0.767	0.349	5.55997e-33	2	HNRNPD
MELK	5.30715e-37	0.283982	0.224	0.017	7.38862e-33	2	MELK
RPS27L.1	5.85214e-37	0.881429	0.952	0.831	8.14735e-33	2	RPS27L
PXMP2	6.07668e-37	0.459034	0.39	0.077	8.45996e-33	2	PXMP2
KPNA2.1	6.60163e-37	0.73376	0.586	0.195	9.19079e-33	2	KPNA2
E2F2	7.31004e-37	0.300977	0.233	0.02	1.0177e-32	2	E2F2
PRC1	1.17512e-36	0.376345	0.276	0.033	1.636e-32	2	PRC1
LMNB2.1	1.18597e-36	0.549352	0.557	0.171	1.65111e-32	2	LMNB2
TSC22D3.1	1.25546e-36	-0.816886	0.752	0.959	1.74785e-32	2	TSC22D3
NDUFV2.1	1.989e-36	0.707747	0.905	0.636	2.76908e-32	2	NDUFV2
UNG	2.2717e-36	0.526517	0.433	0.101	3.16266e-32	2	UNG
NDUFA6.1	3.19352e-36	0.649955	0.971	0.821	4.44602e-32	2	NDUFA6
NUDT21.1	4.23453e-36	0.735467	0.829	0.481	5.89532e-32	2	NUDT21
JUNB.1	4.37168e-36	-1.01466	0.686	0.952	6.08625e-32	2	JUNB
CHAF1A	6.35392e-36	0.370549	0.31	0.045	8.84592e-32	2	CHAF1A
RPS27.1	6.41119e-36	-0.459183	1	1	8.92566e-32	2	RPS27
UQCC2.1	6.45336e-36	0.695156	0.752	0.356	8.98437e-32	2	UQCC2
NDUFB3.1	6.74888e-36	0.674231	0.91	0.616	9.39579e-32	2	NDUFB3
GPSM3.1	7.11416e-36	-0.63146	0.938	0.996	9.90434e-32	2	GPSM3
TFDP1.1	1.36787e-35	0.651728	0.69	0.288	1.90435e-31	2	TFDP1
PPIF.1	1.67848e-35	0.591406	0.567	0.18	2.33677e-31	2	PPIF
NRM.1	1.71863e-35	0.394176	0.39	0.078	2.39268e-31	2	NRM
MRPL37.1	2.14968e-35	0.689589	0.743	0.35	2.99279e-31	2	MRPL37
LAPTM5.1	2.83967e-35	-0.666622	0.957	0.992	3.95339e-31	2	LAPTM5
NPM1	2.93466e-35	0.625925	1	0.996	4.08564e-31	2	NPM1
RPS27A	3.28366e-35	-0.379843	1	1	4.57152e-31	2	RPS27A
MSH6	4.5948e-35	0.404522	0.329	0.054	6.39689e-31	2	MSH6
CDCA7L.1	4.80587e-35	0.540175	0.429	0.102	6.69073e-31	2	CDCA7L
SKA2	6.33976e-35	0.633927	0.757	0.345	8.82622e-31	2	SKA2
LRR1.1	7.17235e-35	0.552846	0.443	0.114	9.98535e-31	2	LRR1
RPL39	7.51902e-35	-0.405613	1	1	1.0468e-30	2	RPL39
DSN1	7.88589e-35	0.394612	0.324	0.053	1.09787e-30	2	DSN1
CDKN2C	8.20263e-35	0.458428	0.338	0.06	1.14197e-30	2	CDKN2C
SMC3.1	1.37254e-34	0.733785	0.71	0.334	1.91084e-30	2	SMC3
RNASEH2B.1	1.88447e-34	0.697973	0.867	0.538	2.62356e-30	2	RNASEH2B
SNRPF.1	2.09353e-34	0.71346	0.943	0.793	2.91462e-30	2	SNRPF
MZT1.1	3.50141e-34	0.674063	0.695	0.306	4.87466e-30	2	MZT1
ACAT2.1	3.55018e-34	0.626714	0.581	0.206	4.94256e-30	2	ACAT2
PSMA7.1	3.59615e-34	0.574317	1	0.979	5.00656e-30	2	PSMA7
COX7B.1	3.98194e-34	0.627112	0.971	0.896	5.54366e-30	2	COX7B
RPL29	4.98361e-34	-0.351457	1	1	6.93818e-30	2	RPL29
HIST1H2AL.1	8.4846e-34	0.51525	0.305	0.048	1.18123e-29	2	HIST1H2AL
RAD51C.1	9.61055e-34	0.547219	0.567	0.192	1.33798e-29	2	RAD51C
ATP5MF.1	9.8811e-34	0.585189	0.995	0.931	1.37565e-29	2	ATP5MF
C3orf14	1.67961e-33	0.48396	0.481	0.134	2.33835e-29	2	C3orf14
RPL35A	2.14741e-33	-0.37865	1	1	2.98963e-29	2	RPL35A
ARL6IP6.1	2.74358e-33	0.559592	0.6	0.211	3.81961e-29	2	ARL6IP6
GGCT.1	2.96751e-33	0.659057	0.69	0.313	4.13136e-29	2	GGCT
PIMREG	3.46591e-33	0.273716	0.152	0.004	4.82525e-29	2	PIMREG
TXNIP.1	3.53878e-33	-0.845476	0.552	0.918	4.92669e-29	2	TXNIP
SLC25A3.1	3.58876e-33	0.548663	0.995	0.97	4.99628e-29	2	SLC25A3
BCL2L12	4.23421e-33	0.422746	0.405	0.093	5.89487e-29	2	BCL2L12
TUBA1C.1	4.60802e-33	0.679882	0.552	0.189	6.41528e-29	2	TUBA1C
RPL26.1	5.11464e-33	-0.337363	1	1	7.12061e-29	2	RPL26
TXNDC17.1	5.44892e-33	0.740451	0.829	0.48	7.58599e-29	2	TXNDC17
H3F3A.1	6.53161e-33	0.377109	1	1	9.0933e-29	2	H3F3A
ECT2	6.803e-33	0.272686	0.229	0.023	9.47113e-29	2	ECT2
ACTB.1	1.04755e-32	0.54821	1	1	1.45839e-28	2	ACTB
SUMO2	1.17226e-32	0.456112	1	0.995	1.63203e-28	2	SUMO2
RPS24	1.19487e-32	-0.342764	1	1	1.66349e-28	2	RPS24
RPS26	1.20607e-32	-0.375256	1	1	1.67909e-28	2	RPS26
FKBP3	1.63188e-32	0.559798	0.638	0.249	2.27191e-28	2	FKBP3
HAUS4.1	1.98005e-32	0.452758	0.519	0.154	2.75663e-28	2	HAUS4
PTGES3.1	2.39463e-32	0.735855	0.943	0.773	3.3338e-28	2	PTGES3
UCK2	2.57098e-32	0.384526	0.376	0.081	3.57931e-28	2	UCK2
RCC1	3.16163e-32	0.40446	0.31	0.053	4.40162e-28	2	RCC1
RPL11	6.95588e-32	-0.340936	1	1	9.68398e-28	2	RPL11
GNG5.1	7.82003e-32	0.501079	0.986	0.946	1.0887e-27	2	GNG5
TMEM109.1	1.62641e-31	0.656486	0.705	0.33	2.26429e-27	2	TMEM109
EEF1E1.1	1.83586e-31	0.621154	0.652	0.278	2.55589e-27	2	EEF1E1
KIF22.1	1.88757e-31	0.621587	0.567	0.202	2.62788e-27	2	KIF22
SMC1A	2.42014e-31	0.58525	0.61	0.241	3.36932e-27	2	SMC1A
PSIP1.1	2.96596e-31	0.68946	0.857	0.559	4.12921e-27	2	PSIP1
RPS28	4.94191e-31	-0.361333	1	1	6.88013e-27	2	RPS28
CENPE	5.38632e-31	0.352844	0.295	0.05	7.49884e-27	2	CENPE
KIF14	5.70634e-31	0.286504	0.19	0.015	7.94437e-27	2	KIF14
SLC29A1	1.79124e-30	0.331544	0.233	0.028	2.49377e-26	2	SLC29A1
POLR3K.1	2.0066e-30	0.603986	0.567	0.21	2.79359e-26	2	POLR3K
COPS3	2.14703e-30	0.603838	0.719	0.345	2.9891e-26	2	COPS3
RPL10.1	2.2722e-30	-0.361292	1	1	3.16336e-26	2	RPL10
SNRPA1.1	2.48402e-30	0.677267	0.705	0.35	3.45826e-26	2	SNRPA1
PA2G4.1	2.68118e-30	0.721567	0.905	0.687	3.73274e-26	2	PA2G4
NABP2	2.75726e-30	0.581287	0.676	0.304	3.83866e-26	2	NABP2
ACTG1	2.88818e-30	0.558416	1	1	4.02092e-26	2	ACTG1
COX7A2.1	4.00406e-30	0.443038	1	0.985	5.57445e-26	2	COX7A2
TIMM10.1	4.1769e-30	0.556355	0.633	0.262	5.81509e-26	2	TIMM10
SRSF10.1	7.53436e-30	0.64056	0.848	0.542	1.04893e-25	2	SRSF10
POLD2.1	1.02499e-29	0.547236	0.548	0.197	1.42699e-25	2	POLD2
DBI	1.135e-29	0.490285	1	0.977	1.58015e-25	2	DBI
ANXA5.1	1.29721e-29	0.76716	0.867	0.632	1.80598e-25	2	ANXA5
ZFP36L2.1	1.37159e-29	-0.757121	0.852	0.992	1.90953e-25	2	ZFP36L2
HSPE1.1	1.48172e-29	0.914933	0.881	0.702	2.06285e-25	2	HSPE1
TPT1	1.66498e-29	-0.410018	1	1	2.31798e-25	2	TPT1
ENO1.1	1.88482e-29	0.81332	0.986	0.887	2.62404e-25	2	ENO1
ACYP1	1.95689e-29	0.515069	0.557	0.202	2.72438e-25	2	ACYP1
NDUFB6.1	1.97815e-29	0.729927	0.771	0.498	2.75399e-25	2	NDUFB6
PSMB2.1	2.74108e-29	0.682714	0.9	0.658	3.81613e-25	2	PSMB2
BLM	3.39419e-29	0.310972	0.238	0.032	4.72539e-25	2	BLM
CHAF1B	4.98067e-29	0.327588	0.262	0.041	6.93409e-25	2	CHAF1B
POLR2H	5.78256e-29	0.517903	0.571	0.218	8.05048e-25	2	POLR2H
PARK7	7.03852e-29	0.53024	0.99	0.93	9.79903e-25	2	PARK7
ELOC.1	7.72866e-29	0.596345	0.876	0.591	1.07598e-24	2	ELOC
PSMB3.1	9.90553e-29	0.718455	0.876	0.699	1.37905e-24	2	PSMB3
PSMA6.1	1.14227e-28	0.6708	0.943	0.82	1.59027e-24	2	PSMA6
PSMA5.1	1.35241e-28	0.73163	0.89	0.726	1.88282e-24	2	PSMA5
CDK2	1.37431e-28	0.290967	0.219	0.027	1.91332e-24	2	CDK2
MIS18A	2.12734e-28	0.331015	0.286	0.052	2.96168e-24	2	MIS18A
CLTA.1	2.22767e-28	0.620793	0.886	0.655	3.10137e-24	2	CLTA
CCDC28B	2.49332e-28	0.581205	0.633	0.282	3.47121e-24	2	CCDC28B
LDHB	3.03228e-28	0.532062	1	0.98	4.22154e-24	2	LDHB
MEA1.1	3.20023e-28	0.641619	0.814	0.514	4.45536e-24	2	MEA1
RPL6	3.3429e-28	-0.319391	1	1	4.65398e-24	2	RPL6
NDUFA4.1	3.39278e-28	0.473964	0.995	0.964	4.72344e-24	2	NDUFA4
ASRGL1	3.82323e-28	0.291618	0.248	0.036	5.3227e-24	2	ASRGL1
POLA2	6.25513e-28	0.260238	0.238	0.034	8.70839e-24	2	POLA2
MRPL11.1	6.5118e-28	0.578785	0.805	0.482	9.06573e-24	2	MRPL11
NDC80	7.80825e-28	0.412072	0.343	0.079	1.08706e-23	2	NDC80
SLIRP.1	9.26608e-28	0.664247	0.771	0.45	1.29002e-23	2	SLIRP
DUSP1	9.54485e-28	-0.927828	0.414	0.78	1.32883e-23	2	DUSP1
FDPS	1.1282e-27	0.615391	0.69	0.337	1.57067e-23	2	FDPS
PGAM1	1.19685e-27	0.666005	0.986	0.917	1.66626e-23	2	PGAM1
GON7	2.19123e-27	0.457655	0.59	0.229	3.05063e-23	2	GON7
MIF.1	2.79933e-27	0.586278	0.99	0.988	3.89723e-23	2	MIF
SRP9.1	3.16903e-27	0.629778	0.938	0.836	4.41193e-23	2	SRP9
HCST.1	4.80122e-27	-0.503156	0.976	0.998	6.68426e-23	2	HCST
MAGOHB	4.82979e-27	0.494761	0.457	0.151	6.72403e-23	2	MAGOHB
PSMG1	5.8231e-27	0.471435	0.467	0.155	8.10691e-23	2	PSMG1
NUDCD2	6.2139e-27	0.554111	0.662	0.319	8.65099e-23	2	NUDCD2
NHP2.1	7.40962e-27	0.6018	0.895	0.647	1.03157e-22	2	NHP2
HSPA8	7.97783e-27	0.784515	1	0.998	1.11067e-22	2	HSPA8
ZFP36.1	8.84621e-27	-0.76838	0.805	0.956	1.23157e-22	2	ZFP36
CRIP1.1	9.9352e-27	0.613134	1	0.995	1.38318e-22	2	CRIP1
EIF4A1.1	1.30051e-26	0.732937	0.967	0.872	1.81057e-22	2	EIF4A1
VDAC1.1	1.43391e-26	0.615391	0.881	0.638	1.9963e-22	2	VDAC1
TPM4.1	1.8946e-26	0.752177	0.814	0.548	2.63766e-22	2	TPM4
TTF2	2.48034e-26	0.334071	0.281	0.054	3.45312e-22	2	TTF2
RBBP7	3.22265e-26	0.570865	0.733	0.37	4.48657e-22	2	RBBP7
NACA	3.31151e-26	-0.332344	1	1	4.61029e-22	2	NACA
EBP	3.6768e-26	0.573699	0.705	0.348	5.11884e-22	2	EBP
SUV39H1	5.7848e-26	0.303194	0.267	0.049	8.0536e-22	2	SUV39H1
RPS15A.1	6.3002e-26	-0.314936	1	1	8.77114e-22	2	RPS15A
PRDX1.1	6.53284e-26	0.864474	0.79	0.531	9.09502e-22	2	PRDX1
RALY	7.80393e-26	0.540506	0.981	0.862	1.08646e-21	2	RALY
PRKDC	7.93195e-26	0.570303	0.671	0.327	1.10429e-21	2	PRKDC
HIST1H2AG.1	8.42976e-26	0.599973	0.333	0.079	1.17359e-21	2	HIST1H2AG
PSMD8	9.12129e-26	0.580325	0.905	0.74	1.26987e-21	2	PSMD8
HAUS1	1.12105e-25	0.481179	0.533	0.208	1.56072e-21	2	HAUS1
EIF1AX.1	1.23078e-25	0.516302	0.705	0.35	1.71349e-21	2	EIF1AX
ATP5PF.1	1.46241e-25	0.54903	0.943	0.855	2.03597e-21	2	ATP5PF
NAA38.1	1.65241e-25	0.541073	0.929	0.806	2.30049e-21	2	NAA38
RBX1.1	1.96006e-25	0.510129	0.971	0.853	2.7288e-21	2	RBX1
PRIM2	2.98724e-25	0.306873	0.319	0.073	4.15883e-21	2	PRIM2
RPL3.1	4.21503e-25	-0.322697	1	1	5.86817e-21	2	RPL3
ARHGDIB	4.90186e-25	0.432524	1	1	6.82437e-21	2	ARHGDIB
NDUFAB1.1	4.92447e-25	0.607578	0.876	0.689	6.85584e-21	2	NDUFAB1
DDX5.1	4.95296e-25	-0.655205	0.886	0.971	6.89551e-21	2	DDX5
CD52.1	5.203e-25	-0.53763	0.967	0.997	7.24361e-21	2	CD52
CLIC3.1	5.22206e-25	-0.861937	0.533	0.837	7.27016e-21	2	CLIC3
EXOSC8	6.02013e-25	0.465283	0.571	0.238	8.38122e-21	2	EXOSC8
BOLA3	6.18474e-25	0.511323	0.729	0.371	8.6104e-21	2	BOLA3
ACTL6A	6.26581e-25	0.396648	0.419	0.13	8.72326e-21	2	ACTL6A
TALDO1.1	6.56602e-25	0.551607	0.929	0.728	9.14122e-21	2	TALDO1
RAD21.1	7.03793e-25	0.6885	0.781	0.515	9.79821e-21	2	RAD21
UQCRQ.1	9.29675e-25	0.486775	0.967	0.888	1.29429e-20	2	UQCRQ
ANXA2.1	1.04365e-24	0.7505	0.924	0.738	1.45297e-20	2	ANXA2
VAMP2.1	1.11952e-24	-0.556749	0.862	0.979	1.5586e-20	2	VAMP2
SMS.1	1.45175e-24	0.576129	0.786	0.468	2.02112e-20	2	SMS
MDH1	1.52759e-24	0.61325	0.695	0.358	2.12671e-20	2	MDH1
TMEM14A	1.58358e-24	0.412145	0.514	0.191	2.20466e-20	2	TMEM14A
POMP.1	1.59711e-24	0.59328	0.943	0.856	2.22349e-20	2	POMP
MRPL12.1	1.71433e-24	0.583057	0.59	0.271	2.38669e-20	2	MRPL12
PPP1CA	1.89525e-24	0.451585	1	0.993	2.63857e-20	2	PPP1CA
RPS17.1	1.97459e-24	0.594973	0.929	0.815	2.74902e-20	2	RPS17
NKG7.1	2.65562e-24	-0.44033	1	0.992	3.69715e-20	2	NKG7
PDLIM1.1	3.85848e-24	0.52954	0.667	0.336	5.37177e-20	2	PDLIM1
RPS14	3.92581e-24	-0.321512	1	1	5.46552e-20	2	RPS14
MRPL18	4.04576e-24	0.500548	0.619	0.291	5.6325e-20	2	MRPL18
MZT2B.1	4.07423e-24	0.628555	0.871	0.655	5.67214e-20	2	MZT2B
AHCY.1	4.22239e-24	0.513286	0.533	0.217	5.87841e-20	2	AHCY
C1QBP.1	4.25462e-24	0.766219	0.819	0.619	5.92329e-20	2	C1QBP
TIPIN	4.69075e-24	0.284264	0.248	0.045	6.53046e-20	2	TIPIN
RPL19	4.88516e-24	-0.281556	1	1	6.80112e-20	2	RPL19
HAT1	6.26124e-24	0.420528	0.429	0.141	8.7169e-20	2	HAT1
HNRNPR	7.12416e-24	0.595128	0.819	0.582	9.91826e-20	2	HNRNPR
ARPC5.1	8.25739e-24	0.627518	0.962	0.863	1.14959e-19	2	ARPC5
SH2D1A	9.19105e-24	0.58339	0.886	0.663	1.27958e-19	2	SH2D1A
HIST1H3D.1	9.35165e-24	0.733609	0.443	0.163	1.30194e-19	2	HIST1H3D
RNASEK	1.08669e-23	-0.586065	0.948	0.991	1.51289e-19	2	RNASEK
PSME2.1	1.12478e-23	0.589841	1	0.972	1.56592e-19	2	PSME2
TPGS2	1.17806e-23	0.502313	0.633	0.304	1.6401e-19	2	TPGS2
RPL36AL.1	1.20099e-23	-0.383855	1	1	1.67202e-19	2	RPL36AL
GSTP1.1	1.21533e-23	0.512502	0.986	0.94	1.69198e-19	2	GSTP1
EIF1	1.28366e-23	-0.339946	1	1	1.78711e-19	2	EIF1
POP7	1.61094e-23	0.470616	0.605	0.28	2.24276e-19	2	POP7
DDX11	1.6791e-23	0.362139	0.367	0.104	2.33764e-19	2	DDX11
NUDT8	1.73033e-23	0.370104	0.329	0.085	2.40896e-19	2	NUDT8
PHF5A	1.85623e-23	0.521393	0.676	0.349	2.58425e-19	2	PHF5A
LSM2.1	2.24669e-23	0.54276	0.857	0.636	3.12784e-19	2	LSM2
SH3BGRL3.1	2.46103e-23	-0.337792	1	0.999	3.42625e-19	2	SH3BGRL3
DDB2	2.70237e-23	0.464894	0.51	0.199	3.76225e-19	2	DDB2
NCAPD2	3.11834e-23	0.403532	0.405	0.129	4.34135e-19	2	NCAPD2
UBE2A	4.00008e-23	0.491636	0.719	0.385	5.5689e-19	2	UBE2A
RNASEH2C.1	4.04717e-23	0.551026	0.829	0.557	5.63447e-19	2	RNASEH2C
EVL.1	5.12675e-23	-0.555806	0.91	0.986	7.13746e-19	2	EVL
LAGE3	5.56472e-23	0.471118	0.671	0.339	7.7472e-19	2	LAGE3
SUPT16H.1	5.59472e-23	0.546797	0.648	0.336	7.78897e-19	2	SUPT16H
CALM1	5.94207e-23	0.385912	1	0.998	8.27255e-19	2	CALM1
PKM.1	7.29171e-23	0.728197	0.895	0.767	1.01515e-18	2	PKM
NOP53.1	7.34074e-23	-0.581127	0.738	0.932	1.02198e-18	2	NOP53
CLN6	8.13463e-23	0.417014	0.371	0.114	1.1325e-18	2	CLN6
RACGAP1	8.20999e-23	0.339214	0.262	0.055	1.14299e-18	2	RACGAP1
TPRKB	9.165e-23	0.450317	0.619	0.274	1.27595e-18	2	TPRKB
RTRAF	9.25652e-23	0.518765	0.929	0.813	1.28869e-18	2	RTRAF
RPL18A	9.65599e-23	-0.303438	1	1	1.34431e-18	2	RPL18A
HAUS5	1.05623e-22	0.266801	0.238	0.044	1.47049e-18	2	HAUS5
TRNAU1AP	1.06909e-22	0.440496	0.562	0.238	1.48839e-18	2	TRNAU1AP
CFAP20	1.14945e-22	0.334706	0.352	0.099	1.60026e-18	2	CFAP20
NME2.1	1.36686e-22	0.575322	0.971	0.983	1.90295e-18	2	NME2
MRPL17	2.1046e-22	0.41834	0.424	0.146	2.93003e-18	2	MRPL17
EEF1A1	2.11405e-22	-0.260491	1	1	2.94318e-18	2	EEF1A1
NDUFC1.1	2.35021e-22	0.533929	0.895	0.702	3.27196e-18	2	NDUFC1
MRPL15	2.43779e-22	0.368055	0.505	0.188	3.39389e-18	2	MRPL15
SVIP	2.64439e-22	0.368974	0.443	0.154	3.68151e-18	2	SVIP
KIF20B	3.31545e-22	0.460769	0.467	0.171	4.61578e-18	2	KIF20B
PSMB9	3.31798e-22	0.458591	1	0.992	4.6193e-18	2	PSMB9
MRPL27	3.51473e-22	0.438094	0.605	0.274	4.8932e-18	2	MRPL27
SNRPC.1	3.92421e-22	0.544384	0.833	0.591	5.46328e-18	2	SNRPC
CCT6A.1	4.33659e-22	0.616149	0.762	0.497	6.03739e-18	2	CCT6A
PARPBP	5.31266e-22	0.258905	0.243	0.048	7.39628e-18	2	PARPBP
RPS19.1	6.81612e-22	-0.291503	1	1	9.4894e-18	2	RPS19
NDUFAF3.1	6.85669e-22	0.488542	0.705	0.369	9.54589e-18	2	NDUFAF3
MZT2A	6.92203e-22	0.507538	0.829	0.611	9.63685e-18	2	MZT2A
ATP5F1C	7.45234e-22	0.530609	0.943	0.854	1.03751e-17	2	ATP5F1C
FH	7.84031e-22	0.407197	0.414	0.141	1.09153e-17	2	FH
BIN2.1	8.88493e-22	-0.532891	0.871	0.975	1.23696e-17	2	BIN2
GMPS	8.95766e-22	0.485968	0.538	0.235	1.24708e-17	2	GMPS
RPL32	1.04074e-21	-0.281903	1	1	1.44891e-17	2	RPL32
EIF2S2.1	1.17387e-21	0.470694	0.862	0.592	1.63426e-17	2	EIF2S2
DCPS	1.34053e-21	0.480141	0.576	0.271	1.86629e-17	2	DCPS
OXCT1	1.36718e-21	0.389155	0.457	0.169	1.90339e-17	2	OXCT1
PTBP1	1.40524e-21	0.53984	0.681	0.384	1.95637e-17	2	PTBP1
KLF6	1.45709e-21	-0.632063	0.581	0.869	2.02856e-17	2	KLF6
NDUFB9	1.56043e-21	0.441423	0.981	0.94	2.17244e-17	2	NDUFB9
MXD3	1.88908e-21	0.262569	0.214	0.037	2.62997e-17	2	MXD3
MT1E	1.91864e-21	0.664798	0.795	0.545	2.67113e-17	2	MT1E
DKC1	2.00032e-21	0.386676	0.405	0.135	2.78484e-17	2	DKC1
PSMC3	2.04426e-21	0.512731	0.748	0.467	2.84602e-17	2	PSMC3
SPDL1	2.34606e-21	0.264537	0.205	0.035	3.26618e-17	2	SPDL1
HNRNPA3	2.93196e-21	0.575868	0.952	0.812	4.08188e-17	2	HNRNPA3
LRRCC1	3.30934e-21	0.380728	0.395	0.131	4.60726e-17	2	LRRCC1
PSMG2	3.50488e-21	0.508005	0.776	0.499	4.87949e-17	2	PSMG2
SARAF.1	4.08112e-21	-0.49354	0.981	0.99	5.68174e-17	2	SARAF
SF3B6	4.23314e-21	0.469895	0.924	0.758	5.89338e-17	2	SF3B6
DCXR	4.5449e-21	0.490996	0.8	0.515	6.32741e-17	2	DCXR
VBP1	4.70595e-21	0.487035	0.652	0.332	6.55163e-17	2	VBP1
BZW2	4.83918e-21	0.367496	0.5	0.197	6.73711e-17	2	BZW2
TCP1	5.75004e-21	0.54455	0.671	0.361	8.00521e-17	2	TCP1
TNFAIP3.1	5.88561e-21	-0.665304	0.71	0.902	8.19395e-17	2	TNFAIP3
MPC2	7.24704e-21	0.520546	0.795	0.56	1.00893e-16	2	MPC2
MAD2L2	8.27906e-21	0.497554	0.729	0.437	1.15261e-16	2	MAD2L2
MYL6B	9.017e-21	0.392127	0.495	0.199	1.25535e-16	2	MYL6B
MYCBP	9.45521e-21	0.423745	0.552	0.245	1.31635e-16	2	MYCBP
ALYREF	1.00289e-20	0.327376	0.319	0.088	1.39623e-16	2	ALYREF
PDCD5.1	1.16125e-20	0.504335	0.89	0.687	1.61669e-16	2	PDCD5
C4orf46	1.50614e-20	0.264924	0.238	0.05	2.09685e-16	2	C4orf46
COX17.1	1.5538e-20	0.55581	0.8	0.572	2.1632e-16	2	COX17
ATP5F1B	1.80791e-20	0.604625	0.952	0.878	2.51697e-16	2	ATP5F1B
PRPS2	1.92897e-20	0.412114	0.467	0.185	2.68551e-16	2	PRPS2
MRPL13	2.02786e-20	0.471186	0.524	0.232	2.82319e-16	2	MRPL13
MTCH2	2.40641e-20	0.483398	0.643	0.343	3.35021e-16	2	MTCH2
NDUFA12	2.42015e-20	0.44544	0.971	0.873	3.36934e-16	2	NDUFA12
HIST1H3H.1	2.69847e-20	0.503208	0.252	0.058	3.75681e-16	2	HIST1H3H
ITM2A	2.92589e-20	0.494775	0.5	0.213	4.07342e-16	2	ITM2A
POLD3	3.04094e-20	0.26834	0.271	0.066	4.2336e-16	2	POLD3
HTATSF1	3.36893e-20	0.457466	0.586	0.286	4.69022e-16	2	HTATSF1
MAGOH	3.47737e-20	0.522091	0.8	0.547	4.8412e-16	2	MAGOH
RBL1	4.26576e-20	0.38086	0.386	0.131	5.93878e-16	2	RBL1
SRSF7	4.75874e-20	0.576635	0.886	0.775	6.62511e-16	2	SRSF7
UBE2N	6.12328e-20	0.570986	0.805	0.633	8.52483e-16	2	UBE2N
MT-ND3	6.26502e-20	-0.378535	0.995	1	8.72216e-16	2	MT-ND3
PSMB6.1	6.31469e-20	0.517691	0.91	0.777	8.79131e-16	2	PSMB6
PSMA3.1	6.54421e-20	0.620662	0.638	0.36	9.11085e-16	2	PSMA3
INAFM1	6.57847e-20	0.276589	0.262	0.062	9.15855e-16	2	INAFM1
SRSF3	7.2196e-20	0.573237	0.952	0.869	1.00511e-15	2	SRSF3
SNRNP40	7.51716e-20	0.465285	0.643	0.34	1.04654e-15	2	SNRNP40
NDUFS6.1	8.87283e-20	0.531975	0.876	0.741	1.23528e-15	2	NDUFS6
POLR2E.1	1.08702e-19	0.51996	0.833	0.642	1.51335e-15	2	POLR2E
UQCR10.1	1.31544e-19	0.340942	0.986	0.982	1.83135e-15	2	UQCR10
DAZAP2.1	1.42694e-19	-0.432452	0.938	0.988	1.98659e-15	2	DAZAP2
ADGRG1.1	1.43688e-19	-0.638245	0.61	0.87	2.00043e-15	2	ADGRG1
ING2	1.5263e-19	0.338953	0.367	0.12	2.12492e-15	2	ING2
SASS6	1.56619e-19	0.279489	0.271	0.068	2.18045e-15	2	SASS6
CCL5.1	1.62508e-19	-0.426893	1	0.992	2.26244e-15	2	CCL5
MRPS18C	1.79561e-19	0.448678	0.662	0.353	2.49985e-15	2	MRPS18C
FTL.1	2.30379e-19	-1.10136	1	1	3.20733e-15	2	FTL
TOPBP1	2.42559e-19	0.418744	0.51	0.224	3.3769e-15	2	TOPBP1
ITGB1BP1	2.8393e-19	0.431872	0.929	0.763	3.95287e-15	2	ITGB1BP1
CD27.1	3.07366e-19	-0.660286	0.543	0.815	4.27915e-15	2	CD27
VRK1	3.13851e-19	0.393708	0.457	0.187	4.36943e-15	2	VRK1
RPL13	3.14735e-19	-0.273736	1	1	4.38173e-15	2	RPL13
BAX	3.71309e-19	0.566561	0.919	0.816	5.16936e-15	2	BAX
MRPL52.1	3.80306e-19	0.46545	0.876	0.657	5.29462e-15	2	MRPL52
C12orf75	4.47569e-19	0.403589	0.995	0.977	6.23106e-15	2	C12orf75
SFXN1	4.60073e-19	0.435361	0.633	0.321	6.40514e-15	2	SFXN1
TESC.1	5.35137e-19	0.490561	0.657	0.363	7.45018e-15	2	TESC
ABRACL	5.35314e-19	0.433064	0.971	0.891	7.45264e-15	2	ABRACL
MRPS16.1	5.42363e-19	0.479329	0.648	0.359	7.55077e-15	2	MRPS16
DBF4	5.72078e-19	0.409851	0.538	0.249	7.96447e-15	2	DBF4
UCP2.1	5.73662e-19	-0.479514	0.986	0.998	7.98652e-15	2	UCP2
CISD2	6.71783e-19	0.423657	0.629	0.318	9.35257e-15	2	CISD2
PSMB8	6.72217e-19	0.432606	1	0.972	9.3586e-15	2	PSMB8
PRPS1	7.63042e-19	0.386274	0.457	0.184	1.06231e-14	2	PRPS1
VDAC3.1	7.73171e-19	0.531769	0.79	0.559	1.07641e-14	2	VDAC3
TIMM23	8.46003e-19	0.377074	0.51	0.223	1.17781e-14	2	TIMM23
PRIM1	8.80422e-19	0.276414	0.276	0.073	1.22572e-14	2	PRIM1
NUP37	9.55928e-19	0.364597	0.381	0.135	1.33084e-14	2	NUP37
GAMT	9.84838e-19	0.377557	0.452	0.183	1.37109e-14	2	GAMT
DERA	1.05871e-18	0.364556	0.457	0.183	1.47393e-14	2	DERA
PTPRC.1	1.0732e-18	-0.469723	0.986	0.992	1.49411e-14	2	PTPRC
ICAM3.1	1.10878e-18	-0.478496	0.81	0.933	1.54365e-14	2	ICAM3
NIFK	1.12116e-18	0.392516	0.567	0.27	1.56088e-14	2	NIFK
UQCRH.1	1.13411e-18	0.412299	0.986	0.959	1.57891e-14	2	UQCRH
ARPC2	1.18399e-18	0.337721	1	0.999	1.64834e-14	2	ARPC2
RRP7A	1.23143e-18	0.437892	0.576	0.288	1.7144e-14	2	RRP7A
HINT2	1.48909e-18	0.466353	0.752	0.478	2.07312e-14	2	HINT2
NUTF2	1.50786e-18	0.480924	0.771	0.548	2.09925e-14	2	NUTF2
PRDX2	1.81485e-18	0.539404	0.79	0.566	2.52663e-14	2	PRDX2
ATP5MC1.1	2.01164e-18	0.544963	0.733	0.476	2.8006e-14	2	ATP5MC1
SUZ12	2.15956e-18	0.408119	0.557	0.267	3.00654e-14	2	SUZ12
SYTL1.1	2.27503e-18	-0.577254	0.533	0.805	3.16729e-14	2	SYTL1
TIMM17A	2.30761e-18	0.435474	0.533	0.256	3.21266e-14	2	TIMM17A
TNFRSF14.1	2.56202e-18	-0.524148	0.681	0.87	3.56685e-14	2	TNFRSF14
ILF2.1	2.62338e-18	0.539754	0.714	0.448	3.65227e-14	2	ILF2
TMEM97	2.67441e-18	0.273673	0.257	0.066	3.72332e-14	2	TMEM97
RUVBL2	2.71615e-18	0.380738	0.452	0.188	3.78143e-14	2	RUVBL2
RPL9	2.77236e-18	-0.333613	1	1	3.85968e-14	2	RPL9
MRPL23	2.85079e-18	0.46174	0.69	0.403	3.96887e-14	2	MRPL23
PPM1G	3.35498e-18	0.494798	0.862	0.702	4.6708e-14	2	PPM1G
MCUR1	3.37714e-18	0.420749	0.514	0.238	4.70165e-14	2	MCUR1
RHEB	3.89835e-18	0.473872	0.667	0.377	5.42728e-14	2	RHEB
PRPF19	4.61134e-18	0.387015	0.424	0.167	6.4199e-14	2	PRPF19
POLR2K	4.923e-18	0.422746	0.714	0.425	6.8538e-14	2	POLR2K
SUMO1	6.17914e-18	0.404329	0.943	0.808	8.60259e-14	2	SUMO1
TIMM21	6.32442e-18	0.288954	0.314	0.097	8.80486e-14	2	TIMM21
ROMO1.1	7.02231e-18	0.42599	0.929	0.83	9.77647e-14	2	ROMO1
RBM8A.1	8.71897e-18	0.495464	0.843	0.698	1.21385e-13	2	RBM8A
SLC25A11	9.45114e-18	0.441124	0.581	0.304	1.31579e-13	2	SLC25A11
HDGF	1.35637e-17	0.2982	0.41	0.153	1.88834e-13	2	HDGF
BRI3BP	1.36214e-17	0.25518	0.276	0.076	1.89638e-13	2	BRI3BP
HSP90AB1.1	1.56635e-17	0.786419	0.91	0.837	2.18067e-13	2	HSP90AB1
SAMHD1	1.58421e-17	-0.600631	0.476	0.728	2.20554e-13	2	SAMHD1
CD70	1.63876e-17	0.540509	0.538	0.272	2.28148e-13	2	CD70
SEC61B.1	1.66339e-17	0.370019	0.981	0.919	2.31577e-13	2	SEC61B
TRMT112	1.68014e-17	0.41609	0.957	0.844	2.33909e-13	2	TRMT112
GTF3C6	1.86563e-17	0.457354	0.829	0.607	2.59733e-13	2	GTF3C6
DLEU2	1.92551e-17	0.329424	0.429	0.167	2.6807e-13	2	DLEU2
AKIP1	2.14115e-17	0.350596	0.39	0.147	2.98091e-13	2	AKIP1
COX20	2.18287e-17	0.47776	0.657	0.381	3.039e-13	2	COX20
IL10RA.1	2.35505e-17	-0.555199	0.552	0.774	3.2787e-13	2	IL10RA
ATP1B3	2.42232e-17	0.46726	0.719	0.456	3.37235e-13	2	ATP1B3
MRPS15	2.48736e-17	0.435762	0.814	0.55	3.4629e-13	2	MRPS15
PSMA4.1	2.62184e-17	0.608105	0.81	0.627	3.65013e-13	2	PSMA4
APIP	2.69284e-17	0.302836	0.376	0.135	3.74898e-13	2	APIP
PSMB1	2.82859e-17	0.45626	0.933	0.817	3.93796e-13	2	PSMB1
ACP1	2.95068e-17	0.381803	0.905	0.734	4.10793e-13	2	ACP1
SHMT2	3.17175e-17	0.444455	0.557	0.284	4.41571e-13	2	SHMT2
HLA-DRA.1	3.57159e-17	0.368217	0.914	0.687	4.97237e-13	2	HLA-DRA
AKR7A2	3.97016e-17	0.465285	0.6	0.33	5.52725e-13	2	AKR7A2
PSMD1	4.30126e-17	0.350934	0.495	0.221	5.98821e-13	2	PSMD1
HMGXB4	4.39774e-17	0.329564	0.405	0.155	6.12253e-13	2	HMGXB4
EIF4EBP1.1	4.62561e-17	0.289412	0.429	0.164	6.43978e-13	2	EIF4EBP1
LITAF.1	4.66179e-17	-0.465318	0.957	0.985	6.49015e-13	2	LITAF
PMVK	4.66292e-17	0.398184	0.543	0.267	6.49172e-13	2	PMVK
PGP	4.96574e-17	0.347685	0.443	0.186	6.91331e-13	2	PGP
RPL24	5.66183e-17	-0.261423	1	1	7.8824e-13	2	RPL24
MRPL57.1	5.87048e-17	0.410673	0.876	0.693	8.17288e-13	2	MRPL57
NUDT5	6.06916e-17	0.401477	0.638	0.349	8.44949e-13	2	NUDT5
CST7.1	6.14498e-17	-0.407434	1	0.984	8.55505e-13	2	CST7
HIST1H1D	6.79366e-17	0.660271	0.681	0.44	9.45813e-13	2	HIST1H1D
UBL7-AS1	7.16841e-17	0.276555	0.338	0.114	9.97987e-13	2	UBL7-AS1
CCT5.1	7.96083e-17	0.568176	0.686	0.47	1.10831e-12	2	CCT5
NDUFS3	8.16408e-17	0.434704	0.657	0.37	1.1366e-12	2	NDUFS3
YWHAQ	8.17208e-17	0.451494	0.952	0.871	1.13772e-12	2	YWHAQ
COA4	8.98056e-17	0.383943	0.59	0.297	1.25027e-12	2	COA4
SEPTIN11	9.03202e-17	0.338391	0.467	0.204	1.25744e-12	2	SEPTIN11
CHAMP1	9.70855e-17	0.292598	0.314	0.102	1.35162e-12	2	CHAMP1
HNRNPH3	9.79883e-17	0.450184	0.748	0.486	1.36419e-12	2	HNRNPH3
MCMBP	1.01291e-16	0.314423	0.41	0.162	1.41018e-12	2	MCMBP
SRSF1	1.05095e-16	0.436821	0.619	0.346	1.46313e-12	2	SRSF1
CD7.1	1.27382e-16	-0.511747	0.81	0.949	1.77341e-12	2	CD7
IRF1	1.44331e-16	-0.555947	0.819	0.932	2.00938e-12	2	IRF1
RPA1	1.52367e-16	0.413656	0.49	0.23	2.12126e-12	2	RPA1
PPA1	1.57738e-16	0.546497	0.833	0.676	2.19604e-12	2	PPA1
HNRNPA1	1.64632e-16	0.307912	1	1	2.29201e-12	2	HNRNPA1
NDUFB11.1	1.68986e-16	0.342234	0.995	0.945	2.35262e-12	2	NDUFB11
HACD3	1.74395e-16	0.364883	0.476	0.216	2.42793e-12	2	HACD3
RPL26L1	1.75478e-16	0.361559	0.533	0.258	2.44301e-12	2	RPL26L1
EBNA1BP2	1.79174e-16	0.417588	0.462	0.21	2.49447e-12	2	EBNA1BP2
RPS13	2.09718e-16	-0.282287	1	1	2.9197e-12	2	RPS13
AL441992.1	2.14667e-16	0.305426	0.386	0.147	2.98859e-12	2	AL441992.1
CHCHD1	2.50162e-16	0.395968	0.605	0.328	3.48275e-12	2	CHCHD1
GLRX3	2.57507e-16	0.414633	0.61	0.34	3.58501e-12	2	GLRX3
ATP23	2.67669e-16	0.254533	0.333	0.113	3.72649e-12	2	ATP23
MTHFD1	2.80655e-16	0.316609	0.348	0.124	3.90727e-12	2	MTHFD1
MMADHC	2.93074e-16	0.462919	0.786	0.56	4.08018e-12	2	MMADHC
IFITM2	3.01636e-16	-0.530072	0.838	0.979	4.19938e-12	2	IFITM2
NDUFB1.1	3.23686e-16	0.391575	0.9	0.734	4.50636e-12	2	NDUFB1
PLGRKT	3.53536e-16	0.401303	0.595	0.318	4.92193e-12	2	PLGRKT
DAZAP1	4.08073e-16	0.374262	0.633	0.339	5.68119e-12	2	DAZAP1
CYB5A	4.08667e-16	0.366997	0.51	0.243	5.68947e-12	2	CYB5A
MRPL14	4.08777e-16	0.455492	0.733	0.487	5.691e-12	2	MRPL14
DCUN1D5	4.09345e-16	0.358793	0.543	0.267	5.6989e-12	2	DCUN1D5
CALM2.1	5.28869e-16	0.456772	0.933	0.899	7.36291e-12	2	CALM2
PAFAH1B3	5.43961e-16	0.38454	0.505	0.242	7.57302e-12	2	PAFAH1B3
POP4	6.35465e-16	0.444261	0.695	0.433	8.84694e-12	2	POP4
BAZ1B	6.75393e-16	0.416253	0.581	0.309	9.40283e-12	2	BAZ1B
KHSRP	8.08398e-16	0.308715	0.386	0.149	1.12545e-11	2	KHSRP
RBM17	8.3089e-16	0.445183	0.805	0.635	1.15676e-11	2	RBM17
GMPPB	9.31771e-16	0.287545	0.305	0.101	1.29721e-11	2	GMPPB
VDAC2	1.40475e-15	0.43777	0.81	0.607	1.95569e-11	2	VDAC2
LSM7.1	1.44129e-15	0.391367	0.943	0.876	2.00657e-11	2	LSM7
UBE2I	1.46509e-15	0.446514	0.905	0.821	2.0397e-11	2	UBE2I
HDAC2	1.4849e-15	0.425581	0.548	0.293	2.06728e-11	2	HDAC2
TRA2B.1	1.57037e-15	0.396982	0.857	0.627	2.18628e-11	2	TRA2B
CIAO2A.1	1.60143e-15	0.390613	0.848	0.644	2.22951e-11	2	CIAO2A
NDUFB2	1.86345e-15	0.338244	0.99	0.953	2.5943e-11	2	NDUFB2
EXOSC5	1.96437e-15	0.309089	0.381	0.149	2.7348e-11	2	EXOSC5
HCFC1R1	2.09773e-15	0.345327	0.643	0.355	2.92046e-11	2	HCFC1R1
RAB11A	2.20429e-15	0.433765	0.69	0.443	3.06881e-11	2	RAB11A
EXOSC3	2.32064e-15	0.273431	0.3	0.099	3.2308e-11	2	EXOSC3
SDF2L1	2.32266e-15	0.542354	0.819	0.63	3.23361e-11	2	SDF2L1
ADSL	2.37335e-15	0.426459	0.571	0.31	3.30417e-11	2	ADSL
GPN3	2.61393e-15	0.280767	0.271	0.085	3.63912e-11	2	GPN3
ATP5PO	2.74936e-15	0.342075	0.981	0.951	3.82765e-11	2	ATP5PO
CMC2	2.981e-15	0.455472	0.676	0.436	4.15014e-11	2	CMC2
MRPS33	3.03105e-15	0.351209	0.538	0.272	4.21983e-11	2	MRPS33
TAGLN2.1	3.14301e-15	0.390893	1	0.97	4.37569e-11	2	TAGLN2
DMAC1	3.40393e-15	0.306212	0.433	0.187	4.73895e-11	2	DMAC1
PGRMC1.1	3.77134e-15	0.268143	0.381	0.152	5.25046e-11	2	PGRMC1
SRD5A3	3.81021e-15	0.310924	0.381	0.154	5.30458e-11	2	SRD5A3
SMCO4.1	3.85932e-15	0.296009	0.438	0.187	5.37294e-11	2	SMCO4
NOP58	3.86449e-15	0.423596	0.624	0.363	5.38015e-11	2	NOP58
RNF213.1	4.19861e-15	-0.518169	0.843	0.954	5.84531e-11	2	RNF213
MRPL32	4.29013e-15	0.329433	0.49	0.231	5.97271e-11	2	MRPL32
SUMO3	4.44196e-15	0.430555	0.871	0.672	6.1841e-11	2	SUMO3
ARPC5L	4.79658e-15	0.419605	0.933	0.829	6.6778e-11	2	ARPC5L
UBR7	4.87904e-15	0.310211	0.371	0.147	6.7926e-11	2	UBR7
PRDX4	5.02123e-15	0.300951	0.357	0.138	6.99056e-11	2	PRDX4
TBC1D7	5.0644e-15	0.304407	0.41	0.171	7.05066e-11	2	TBC1D7
CD320	5.15151e-15	0.316546	0.462	0.209	7.17194e-11	2	CD320
EXOSC9	5.39468e-15	0.301678	0.438	0.19	7.51048e-11	2	EXOSC9
SET	5.50637e-15	0.424268	0.895	0.762	7.66597e-11	2	SET
PRDX6	6.6033e-15	0.414156	0.867	0.708	9.19311e-11	2	PRDX6
STOML2	7.2532e-15	0.431428	0.748	0.547	1.00979e-10	2	STOML2
NENF	7.25326e-15	0.39351	0.619	0.345	1.0098e-10	2	NENF
NDUFA2.1	7.58125e-15	0.390197	0.943	0.831	1.05546e-10	2	NDUFA2
CCT2	8.97557e-15	0.458102	0.738	0.522	1.24958e-10	2	CCT2
NDUFC2	9.80736e-15	0.384403	0.948	0.821	1.36538e-10	2	NDUFC2
AK2	9.89653e-15	0.383427	0.548	0.293	1.37779e-10	2	AK2
SARNP	1.01274e-14	0.345033	0.638	0.36	1.40994e-10	2	SARNP
RPSA	1.06209e-14	0.256231	1	1	1.47865e-10	2	RPSA
UBL5	1.09842e-14	0.271811	1	0.987	1.52922e-10	2	UBL5
PNKD	1.12735e-14	0.394084	0.724	0.478	1.56949e-10	2	PNKD
PIGX	1.19494e-14	0.304748	0.4	0.169	1.66359e-10	2	PIGX
TMEM70	1.19749e-14	0.286373	0.314	0.113	1.66714e-10	2	TMEM70
ADPRHL2	1.25038e-14	0.262414	0.324	0.116	1.74078e-10	2	ADPRHL2
MPDU1	1.27745e-14	0.311674	0.476	0.219	1.77846e-10	2	MPDU1
SPOCK2.1	1.41251e-14	-0.543147	0.362	0.637	1.96649e-10	2	SPOCK2
NXT1	1.43466e-14	0.352561	0.452	0.213	1.99733e-10	2	NXT1
CTPS1	1.46273e-14	0.271126	0.29	0.099	2.03641e-10	2	CTPS1
SLC44A2.1	1.78155e-14	-0.503483	0.424	0.676	2.48027e-10	2	SLC44A2
UBC.1	1.80934e-14	-0.390916	0.948	0.991	2.51896e-10	2	UBC
RNASET2	1.82456e-14	-0.542743	0.395	0.646	2.54015e-10	2	RNASET2
CYCS	1.89883e-14	0.432701	0.833	0.695	2.64355e-10	2	CYCS
MRPL39	1.92781e-14	0.278836	0.319	0.117	2.6839e-10	2	MRPL39
TAF15	2.03157e-14	0.453715	0.562	0.315	2.82836e-10	2	TAF15
SNRPD2	2.03503e-14	0.290856	1	0.995	2.83317e-10	2	SNRPD2
SDHAF3	2.10864e-14	0.350244	0.419	0.188	2.93565e-10	2	SDHAF3
CCT8	2.14576e-14	0.461099	0.7	0.496	2.98733e-10	2	CCT8
CISD1	2.15455e-14	0.34921	0.505	0.252	2.99956e-10	2	CISD1
ATP5MD	2.19992e-14	0.300126	0.995	0.963	3.06273e-10	2	ATP5MD
GABARAP.1	2.25484e-14	-0.593941	0.967	0.994	3.13919e-10	2	GABARAP
CCNI	2.25644e-14	-0.352217	0.986	0.998	3.14141e-10	2	CCNI
EIF5A.1	2.28717e-14	0.532177	0.814	0.655	3.1842e-10	2	EIF5A
EEF1D.1	2.63578e-14	-0.270375	1	1	3.66954e-10	2	EEF1D
NDUFB10	2.71401e-14	0.31662	0.962	0.909	3.77845e-10	2	NDUFB10
SOD1	2.7555e-14	0.400032	0.929	0.876	3.8362e-10	2	SOD1
COMTD1	3.06637e-14	0.339509	0.552	0.291	4.269e-10	2	COMTD1
ACD	3.18031e-14	0.344053	0.443	0.21	4.42762e-10	2	ACD
P2RY8.1	3.69737e-14	-0.509316	0.524	0.738	5.14748e-10	2	P2RY8
NEAT1	3.97436e-14	-0.720353	0.5	0.73	5.53311e-10	2	NEAT1
CSNK2B.1	4.0434e-14	0.384488	0.976	0.897	5.62922e-10	2	CSNK2B
PCED1B-AS1.1	4.0959e-14	-0.419476	0.933	0.977	5.70231e-10	2	PCED1B-AS1
UBA2	4.1865e-14	0.385535	0.643	0.392	5.82845e-10	2	UBA2
PPP5C	4.41102e-14	0.301832	0.476	0.226	6.14102e-10	2	PPP5C
CD3E.1	5.57665e-14	-0.31853	1	0.987	7.76381e-10	2	CD3E
NONO	5.62257e-14	0.414478	0.776	0.581	7.82774e-10	2	NONO
LBR	5.72487e-14	0.426962	0.738	0.536	7.97016e-10	2	LBR
EID1	6.2013e-14	0.360111	0.952	0.82	8.63345e-10	2	EID1
PDIA6	7.01197e-14	0.484337	0.838	0.683	9.76207e-10	2	PDIA6
TOMM40	7.16169e-14	0.398317	0.505	0.268	9.97051e-10	2	TOMM40
ATG3.1	8.46372e-14	0.351439	0.724	0.472	1.17832e-09	2	ATG3
SYNCRIP	8.98536e-14	0.410773	0.548	0.313	1.25094e-09	2	SYNCRIP
LRRC59	9.59897e-14	0.352356	0.481	0.239	1.33637e-09	2	LRRC59
RFC1	9.76074e-14	0.354033	0.648	0.383	1.35889e-09	2	RFC1
LBH.1	9.98973e-14	-0.493586	0.724	0.87	1.39077e-09	2	LBH
CSE1L	1.00762e-13	0.255826	0.214	0.06	1.40281e-09	2	CSE1L
ELAVL1	1.03084e-13	0.369634	0.619	0.365	1.43514e-09	2	ELAVL1
GLO1	1.0662e-13	0.383427	0.533	0.299	1.48437e-09	2	GLO1
DCTN3	1.13388e-13	0.45668	0.838	0.733	1.57858e-09	2	DCTN3
HSBP1.1	1.13908e-13	0.309666	0.676	0.395	1.58583e-09	2	HSBP1
SNU13	1.18285e-13	0.382289	0.919	0.845	1.64677e-09	2	SNU13
HNRNPC	1.31271e-13	0.446806	0.895	0.804	1.82756e-09	2	HNRNPC
IPO5	1.32691e-13	0.321251	0.414	0.186	1.84733e-09	2	IPO5
ACAT1	1.33113e-13	0.275904	0.357	0.147	1.8532e-09	2	ACAT1
ENOPH1	1.3963e-13	0.288096	0.457	0.212	1.94393e-09	2	ENOPH1
WDR5	1.4304e-13	0.305115	0.386	0.166	1.99141e-09	2	WDR5
HAUS2	1.43931e-13	0.275121	0.371	0.155	2.00381e-09	2	HAUS2
PNP	1.50832e-13	0.319734	0.352	0.146	2.09988e-09	2	PNP
NOP16	1.52268e-13	0.292787	0.381	0.163	2.11987e-09	2	NOP16
SNX5	1.70405e-13	0.374141	0.59	0.346	2.37238e-09	2	SNX5
EEF2.1	1.71147e-13	-0.330038	1	0.999	2.3827e-09	2	EEF2
OSTC	2.06237e-13	0.382005	0.871	0.716	2.87123e-09	2	OSTC
DECR1	2.10064e-13	0.464116	0.776	0.621	2.92451e-09	2	DECR1
RNPS1	2.14655e-13	0.388747	0.886	0.751	2.98843e-09	2	RNPS1
RPP30	2.31159e-13	0.276987	0.386	0.164	3.21819e-09	2	RPP30
PHB	2.45158e-13	0.436932	0.743	0.55	3.41308e-09	2	PHB
S100A10.1	2.58751e-13	0.294161	1	0.982	3.60233e-09	2	S100A10
PSMD14	2.72822e-13	0.364329	0.533	0.291	3.79823e-09	2	PSMD14
IER2	2.75845e-13	-0.521378	0.719	0.86	3.84032e-09	2	IER2
GZMM.1	2.81935e-13	-0.420169	0.905	0.973	3.9251e-09	2	GZMM
SERBP1	3.01175e-13	0.412686	0.924	0.825	4.19296e-09	2	SERBP1
NFYC	3.07488e-13	0.314404	0.5	0.256	4.28085e-09	2	NFYC
MRTO4	3.14786e-13	0.295331	0.29	0.107	4.38245e-09	2	MRTO4
GTF2A2	3.18081e-13	0.334308	0.838	0.643	4.42833e-09	2	GTF2A2
RAD1	3.20744e-13	0.257856	0.333	0.131	4.4654e-09	2	RAD1
NUDC	3.68966e-13	0.436229	0.614	0.386	5.13675e-09	2	NUDC
CDC123	3.82895e-13	0.394767	0.552	0.318	5.33067e-09	2	CDC123
ISOC2	3.88383e-13	0.328932	0.414	0.196	5.40707e-09	2	ISOC2
ODC1	4.34274e-13	0.466049	0.748	0.568	6.04597e-09	2	ODC1
NOP56	4.34604e-13	0.345961	0.467	0.236	6.05056e-09	2	NOP56
SRI	4.52966e-13	0.445721	0.762	0.583	6.30619e-09	2	SRI
SNRPA	4.76944e-13	0.442111	0.81	0.658	6.64001e-09	2	SNRPA
CD74.1	5.304e-13	0.282855	1	1	7.38424e-09	2	CD74
COMMD6	5.79694e-13	-0.296423	0.99	1	8.0705e-09	2	COMMD6
DPM2	6.5325e-13	0.348792	0.595	0.346	9.09455e-09	2	DPM2
TMEM126A	6.89476e-13	0.320952	0.619	0.361	9.59888e-09	2	TMEM126A
PIGF	7.03034e-13	0.256655	0.362	0.152	9.78764e-09	2	PIGF
CAMTA1.1	7.54256e-13	0.335072	0.633	0.381	1.05008e-08	2	CAMTA1
EIF1AY	7.8512e-13	0.356318	0.567	0.326	1.09304e-08	2	EIF1AY
ELP5	7.95205e-13	0.389681	0.581	0.345	1.10708e-08	2	ELP5
MESD	8.27523e-13	0.318599	0.529	0.284	1.15208e-08	2	MESD
TMEM18	8.28976e-13	0.334434	0.629	0.368	1.1541e-08	2	TMEM18
RBMX	8.33874e-13	0.454203	0.705	0.517	1.16092e-08	2	RBMX
RABAC1.1	8.45016e-13	-0.42589	0.719	0.875	1.17643e-08	2	RABAC1
NDUFA7	8.51545e-13	0.409008	0.824	0.689	1.18552e-08	2	NDUFA7
HSPH1	8.54992e-13	0.250671	0.376	0.16	1.19032e-08	2	HSPH1
PITHD1	8.79407e-13	0.361545	0.552	0.316	1.22431e-08	2	PITHD1
PSPH	9.11835e-13	0.287021	0.495	0.249	1.26946e-08	2	PSPH
UCHL5	9.84197e-13	0.329019	0.543	0.298	1.3702e-08	2	UCHL5
C1orf35	1.0361e-12	0.28652	0.4	0.183	1.44246e-08	2	C1orf35
LAT.1	1.09318e-12	-0.384365	0.933	0.965	1.52193e-08	2	LAT
FARSA	1.25645e-12	0.289964	0.39	0.176	1.74923e-08	2	FARSA
NELFCD	1.29578e-12	0.347712	0.571	0.327	1.80399e-08	2	NELFCD
AHNAK.1	1.30058e-12	-0.506518	0.686	0.867	1.81067e-08	2	AHNAK
AK3	1.47034e-12	0.303651	0.486	0.25	2.047e-08	2	AK3
ETFB.1	1.49715e-12	0.382668	0.624	0.386	2.08434e-08	2	ETFB
GSTO1.1	1.5172e-12	0.422746	0.643	0.417	2.11224e-08	2	GSTO1
ARHGDIA	1.58465e-12	0.374383	0.943	0.879	2.20615e-08	2	ARHGDIA
TSEN15	1.62577e-12	0.339683	0.548	0.3	2.2634e-08	2	TSEN15
IMMP1L	1.62672e-12	0.250596	0.343	0.142	2.26471e-08	2	IMMP1L
ANAPC15	1.63603e-12	0.388798	0.69	0.485	2.27768e-08	2	ANAPC15
TACC3	1.77519e-12	0.304514	0.429	0.207	2.47142e-08	2	TACC3
AKR1B1	1.81943e-12	0.417326	0.671	0.472	2.53302e-08	2	AKR1B1
PDHA1	1.85535e-12	0.306212	0.4	0.187	2.58301e-08	2	PDHA1
CSRP1	2.1375e-12	0.359087	0.605	0.365	2.97583e-08	2	CSRP1
DNPH1	2.28606e-12	0.33435	0.543	0.303	3.18265e-08	2	DNPH1
UCHL3	2.28831e-12	0.292591	0.476	0.242	3.18578e-08	2	UCHL3
C17orf49	2.29525e-12	0.382271	0.881	0.726	3.19545e-08	2	C17orf49
ATP5PB	2.5462e-12	0.318795	0.957	0.896	3.54482e-08	2	ATP5PB
WDR54	2.85005e-12	0.344205	0.495	0.269	3.96783e-08	2	WDR54
GOSR2	2.98038e-12	0.270283	0.433	0.207	4.14929e-08	2	GOSR2
RIPOR2.1	3.14933e-12	-0.481648	0.476	0.682	4.3845e-08	2	RIPOR2
BUB3	3.44723e-12	0.474479	0.762	0.607	4.79923e-08	2	BUB3
MRPL4	3.45745e-12	0.376969	0.629	0.385	4.81346e-08	2	MRPL4
HIST2H2AB	3.66855e-12	0.357409	0.19	0.054	5.10735e-08	2	HIST2H2AB
NMI	3.67767e-12	0.323594	0.571	0.318	5.12005e-08	2	NMI
CTSD	3.93398e-12	-0.444739	0.671	0.854	5.47688e-08	2	CTSD
UFD1	4.10085e-12	0.343519	0.805	0.618	5.70921e-08	2	UFD1
NDUFS7	4.22326e-12	0.370236	0.857	0.721	5.87963e-08	2	NDUFS7
ETFA	4.32181e-12	0.352192	0.652	0.413	6.01682e-08	2	ETFA
SRM	4.3322e-12	0.378351	0.538	0.315	6.03129e-08	2	SRM
POLR2L.1	4.33826e-12	0.359165	0.943	0.861	6.03973e-08	2	POLR2L
TAF9	4.46507e-12	0.320681	0.629	0.38	6.21628e-08	2	TAF9
CCT4	4.62938e-12	0.402811	0.805	0.622	6.44502e-08	2	CCT4
IER3IP1	4.7711e-12	0.355059	0.729	0.526	6.64233e-08	2	IER3IP1
EI24	5.21521e-12	0.292836	0.462	0.236	7.26062e-08	2	EI24
THEM6	5.26858e-12	0.262281	0.333	0.14	7.33492e-08	2	THEM6
AP2S1.1	5.48633e-12	0.310522	0.91	0.794	7.63807e-08	2	AP2S1
TCTEX1D2	5.71874e-12	0.267557	0.476	0.239	7.96163e-08	2	TCTEX1D2
RBM3	6.1008e-12	0.310946	0.986	0.972	8.49353e-08	2	RBM3
IFI16	6.13087e-12	0.354448	0.767	0.597	8.5354e-08	2	IFI16
MRPS23	6.42689e-12	0.307604	0.457	0.234	8.94752e-08	2	MRPS23
FAM111A	6.62746e-12	0.383827	0.533	0.305	9.22676e-08	2	FAM111A
PLP2.1	7.39161e-12	0.325263	0.605	0.361	1.02906e-07	2	PLP2
NDUFA1.1	7.49228e-12	0.261442	0.995	0.974	1.04307e-07	2	NDUFA1
SNF8	7.51804e-12	0.314482	0.652	0.395	1.04666e-07	2	SNF8
TXNL4A	8.16156e-12	0.374141	0.571	0.339	1.13625e-07	2	TXNL4A
MRPS2	8.52792e-12	0.316995	0.457	0.239	1.18726e-07	2	MRPS2
THOC6	8.68221e-12	0.295414	0.414	0.2	1.20874e-07	2	THOC6
HSD17B10	9.57919e-12	0.326712	0.586	0.354	1.33361e-07	2	HSD17B10
COMMD8	1.00067e-11	0.296831	0.652	0.401	1.39313e-07	2	COMMD8
TBC1D10C.1	1.02582e-11	-0.401163	0.867	0.951	1.42815e-07	2	TBC1D10C
NSL1	1.10011e-11	0.283416	0.448	0.227	1.53157e-07	2	NSL1
DHX15	1.10373e-11	0.261065	0.41	0.192	1.53662e-07	2	DHX15
COPE	1.11268e-11	0.369783	0.91	0.774	1.54907e-07	2	COPE
CTSS.1	1.11505e-11	-0.724175	0.305	0.542	1.55237e-07	2	CTSS
NCL	1.11538e-11	0.49513	0.9	0.871	1.55283e-07	2	NCL
NELFE	1.16407e-11	0.303075	0.581	0.332	1.62061e-07	2	NELFE
CCT3	1.19685e-11	0.388502	0.743	0.571	1.66625e-07	2	CCT3
CBX1	1.20161e-11	0.25881	0.352	0.155	1.67289e-07	2	CBX1
CD99	1.2456e-11	0.263264	1	0.995	1.73412e-07	2	CD99
MRPS14	1.28363e-11	0.300026	0.419	0.209	1.78707e-07	2	MRPS14
RUVBL1	1.29764e-11	0.325721	0.481	0.264	1.80658e-07	2	RUVBL1
UQCRC1	1.32161e-11	0.364374	0.676	0.471	1.83994e-07	2	UQCRC1
FGR	1.43456e-11	-0.445505	0.538	0.74	1.9972e-07	2	FGR
FARSB	1.55399e-11	0.262945	0.31	0.128	2.16347e-07	2	FARSB
NOLC1	1.56261e-11	0.261842	0.381	0.172	2.17546e-07	2	NOLC1
ITGAE	1.57991e-11	0.315217	0.586	0.345	2.19955e-07	2	ITGAE
PRKCH.1	1.60052e-11	-0.453397	0.757	0.862	2.22824e-07	2	PRKCH
RHNO1	1.71703e-11	0.29759	0.429	0.218	2.39045e-07	2	RHNO1
PFDN2	1.78948e-11	0.311888	0.619	0.377	2.49131e-07	2	PFDN2
NIT2	1.8211e-11	0.251738	0.362	0.163	2.53534e-07	2	NIT2
TRAP1	1.8458e-11	0.270363	0.281	0.111	2.56972e-07	2	TRAP1
DUSP2.1	1.84971e-11	-0.523933	0.89	0.972	2.57517e-07	2	DUSP2
PYCR2	1.91048e-11	0.319082	0.49	0.265	2.65976e-07	2	PYCR2
TUFM	2.03252e-11	0.354006	0.857	0.757	2.82968e-07	2	TUFM
GZMA	2.16597e-11	0.439275	0.976	0.944	3.01546e-07	2	GZMA
PSMD2	2.59791e-11	0.331874	0.552	0.323	3.61681e-07	2	PSMD2
HDAC3	2.76353e-11	0.290438	0.552	0.316	3.84738e-07	2	HDAC3
NDUFA11	2.87456e-11	0.274553	0.99	0.946	4.00196e-07	2	NDUFA11
PDZD11	3.01304e-11	0.293948	0.486	0.261	4.19476e-07	2	PDZD11
TSG101	3.3711e-11	0.251773	0.405	0.194	4.69324e-07	2	TSG101
PHPT1	3.41019e-11	0.339424	0.767	0.583	4.74767e-07	2	PHPT1
RPIA	3.41956e-11	0.317728	0.61	0.378	4.76071e-07	2	RPIA
MRPS25	3.43651e-11	0.260078	0.41	0.199	4.7843e-07	2	MRPS25
RESF1.1	3.44954e-11	-0.472368	0.571	0.757	4.80245e-07	2	RESF1
TMEM107	3.46825e-11	0.265584	0.476	0.246	4.8285e-07	2	TMEM107
CCT7	3.49344e-11	0.369026	0.776	0.593	4.86357e-07	2	CCT7
DAD1	3.49597e-11	0.341647	0.829	0.693	4.86709e-07	2	DAD1
MRPS35	3.72446e-11	0.279001	0.529	0.297	5.18519e-07	2	MRPS35
FXYD5.1	3.98674e-11	-0.392458	0.952	0.978	5.55035e-07	2	FXYD5
GARS	4.01468e-11	0.29775	0.471	0.251	5.58923e-07	2	GARS
HLA-DRB5.1	4.07367e-11	0.353953	0.867	0.739	5.67136e-07	2	HLA-DRB5
RWDD4	4.18873e-11	0.285053	0.524	0.295	5.83155e-07	2	RWDD4
SIGMAR1	4.29684e-11	0.317084	0.429	0.224	5.98206e-07	2	SIGMAR1
ESD	4.34693e-11	0.331225	0.49	0.269	6.0518e-07	2	ESD
DCK	4.3495e-11	0.331557	0.529	0.305	6.05537e-07	2	DCK
ADK	4.46841e-11	0.25881	0.343	0.154	6.22092e-07	2	ADK
MAPRE2.1	4.79168e-11	-0.475656	0.514	0.728	6.67098e-07	2	MAPRE2
COA3	4.83078e-11	0.326821	0.61	0.39	6.72541e-07	2	COA3
MICB	4.86983e-11	0.272584	0.333	0.149	6.77978e-07	2	MICB
MRPL24	4.89019e-11	0.297215	0.452	0.239	6.80813e-07	2	MRPL24
BCL7C	5.10012e-11	0.26467	0.462	0.238	7.10039e-07	2	BCL7C
USP39	5.57676e-11	0.276785	0.419	0.21	7.76397e-07	2	USP39
MAT2A	5.74486e-11	0.339145	0.471	0.26	7.99799e-07	2	MAT2A
ZDHHC12	5.85962e-11	0.343399	0.529	0.313	8.15777e-07	2	ZDHHC12
MMAB	5.91533e-11	0.256578	0.371	0.175	8.23533e-07	2	MMAB
XRCC5	6.08447e-11	0.416246	0.795	0.679	8.4708e-07	2	XRCC5
CDK2AP2	6.33265e-11	0.353072	0.943	0.837	8.81632e-07	2	CDK2AP2
LSM6.1	6.3696e-11	0.325577	0.757	0.567	8.86775e-07	2	LSM6
RPS20	6.50425e-11	0.37631	0.795	0.607	9.05522e-07	2	RPS20
BRD7	6.59434e-11	0.310791	0.476	0.257	9.18064e-07	2	BRD7
VSIR	6.95503e-11	-0.472803	0.376	0.591	9.68279e-07	2	VSIR
UBE2L3	7.31645e-11	0.348498	0.867	0.77	1.0186e-06	2	UBE2L3
PSMD3	7.48552e-11	0.32197	0.486	0.278	1.04213e-06	2	PSMD3
SUCLG1	7.61329e-11	0.354872	0.605	0.39	1.05992e-06	2	SUCLG1
ACADM	7.88305e-11	0.275612	0.419	0.213	1.09748e-06	2	ACADM
NUP54	8.08418e-11	0.26965	0.338	0.154	1.12548e-06	2	NUP54
MRPL22	8.26484e-11	0.351209	0.481	0.271	1.15063e-06	2	MRPL22
TFAM	8.28177e-11	0.323768	0.476	0.265	1.15299e-06	2	TFAM
PSMD11	8.86241e-11	0.325026	0.552	0.337	1.23383e-06	2	PSMD11
MTDH	8.9954e-11	0.349187	0.905	0.783	1.25234e-06	2	MTDH
WDR61	9.05864e-11	0.287876	0.438	0.233	1.26114e-06	2	WDR61
COMMD4	9.08847e-11	0.310218	0.471	0.257	1.2653e-06	2	COMMD4
COPS8	9.25654e-11	0.285445	0.443	0.234	1.2887e-06	2	COPS8
NDUFS5	9.9015e-11	0.30807	0.933	0.902	1.37849e-06	2	NDUFS5
ITGB2.1	1.03501e-10	-0.319271	0.976	0.992	1.44094e-06	2	ITGB2
KMT2E.1	1.0934e-10	-0.382075	0.562	0.774	1.52223e-06	2	KMT2E
PANK2	1.10125e-10	0.281446	0.505	0.28	1.53316e-06	2	PANK2
EMC9	1.12335e-10	0.25058	0.31	0.134	1.56393e-06	2	EMC9
AP1S1	1.13669e-10	0.269145	0.424	0.218	1.5825e-06	2	AP1S1
PSMG4	1.20989e-10	0.269566	0.5	0.274	1.68441e-06	2	PSMG4
DPY30	1.22889e-10	0.286357	0.543	0.312	1.71086e-06	2	DPY30
POLR2J	1.25674e-10	0.295849	0.776	0.6	1.74964e-06	2	POLR2J
POLE3	1.29037e-10	0.361545	0.514	0.311	1.79646e-06	2	POLE3
RABL6	1.32239e-10	0.255756	0.462	0.241	1.84104e-06	2	RABL6
TLE5.1	1.4271e-10	-0.324901	0.981	0.988	1.98682e-06	2	TLE5
EIF4B.1	1.46261e-10	-0.380285	0.762	0.871	2.03625e-06	2	EIF4B
FIBP	1.49327e-10	0.32006	0.781	0.591	2.07893e-06	2	FIBP
PMS2	1.52082e-10	0.290963	0.581	0.353	2.11728e-06	2	PMS2
ATIC	1.68898e-10	0.305637	0.462	0.257	2.3514e-06	2	ATIC
P4HB	1.71576e-10	0.342691	0.881	0.834	2.38867e-06	2	P4HB
FBXW5.1	1.72858e-10	-0.385521	0.652	0.828	2.40653e-06	2	FBXW5
NEDD8	1.79092e-10	0.275299	0.957	0.877	2.49332e-06	2	NEDD8
TCERG1	1.80907e-10	0.269089	0.457	0.242	2.51859e-06	2	TCERG1
NDUFA9	1.83542e-10	0.34996	0.586	0.377	2.55527e-06	2	NDUFA9
MRPL58	1.85101e-10	0.31307	0.481	0.277	2.57697e-06	2	MRPL58
CHCHD3	1.9992e-10	0.296184	0.595	0.364	2.78329e-06	2	CHCHD3
TAPBP.1	2.00334e-10	-0.403225	0.629	0.805	2.78905e-06	2	TAPBP
JAK1.1	2.02257e-10	-0.383921	0.771	0.913	2.81582e-06	2	JAK1
PPP2R5C.1	2.07944e-10	-0.410553	0.662	0.836	2.89499e-06	2	PPP2R5C
LAMTOR2.1	2.17809e-10	0.271488	0.819	0.597	3.03233e-06	2	LAMTOR2
DANCR	2.44364e-10	0.417698	0.581	0.39	3.40203e-06	2	DANCR
XPO1	2.47814e-10	0.290072	0.476	0.267	3.45007e-06	2	XPO1
ATP6V0C	2.54468e-10	-0.385752	0.814	0.891	3.54271e-06	2	ATP6V0C
FGFBP2.1	2.60994e-10	-0.465275	0.843	0.958	3.63356e-06	2	FGFBP2
HLA-DRB1.1	2.62418e-10	0.396284	0.943	0.888	3.65338e-06	2	HLA-DRB1
IKBIP	2.63288e-10	0.267961	0.343	0.162	3.6655e-06	2	IKBIP
AURKAIP1	2.87895e-10	0.29717	0.919	0.81	4.00807e-06	2	AURKAIP1
VPS25	2.89378e-10	0.265359	0.443	0.236	4.02872e-06	2	VPS25
ZCRB1	2.93992e-10	0.303366	0.695	0.456	4.09295e-06	2	ZCRB1
UBTF	3.05909e-10	0.253804	0.462	0.245	4.25887e-06	2	UBTF
TOMM6.1	3.37214e-10	0.326046	0.905	0.812	4.69469e-06	2	TOMM6
CXCR3	3.38479e-10	0.321694	0.352	0.171	4.7123e-06	2	CXCR3
TIMM50	3.54854e-10	0.262874	0.443	0.238	4.94028e-06	2	TIMM50
ARHGEF1.1	3.57173e-10	-0.385455	0.719	0.845	4.97257e-06	2	ARHGEF1
NDUFAF8	3.61914e-10	0.319652	0.614	0.408	5.03856e-06	2	NDUFAF8
SRP72	3.67436e-10	0.318567	0.671	0.453	5.11544e-06	2	SRP72
RPL22L1.1	3.68954e-10	0.442971	0.895	0.862	5.13658e-06	2	RPL22L1
PARP1	3.95912e-10	0.344212	0.633	0.438	5.51189e-06	2	PARP1
ITGA4.1	4.19376e-10	-0.386796	0.652	0.825	5.83855e-06	2	ITGA4
LIMD2.1	4.2035e-10	-0.289025	0.995	0.999	5.85212e-06	2	LIMD2
COX16	4.21576e-10	0.304847	0.748	0.552	5.86918e-06	2	COX16
SRSF9	4.21594e-10	0.318095	0.781	0.632	5.86944e-06	2	SRSF9
TRIM28	4.4488e-10	0.250754	0.4	0.202	6.19363e-06	2	TRIM28
EIF2B1	4.47902e-10	0.261699	0.457	0.25	6.23569e-06	2	EIF2B1
WASHC3	4.53099e-10	0.285929	0.6	0.377	6.30804e-06	2	WASHC3
CLPP	4.65916e-10	0.297281	0.743	0.557	6.48649e-06	2	CLPP
ILF3	4.73208e-10	0.361788	0.705	0.504	6.588e-06	2	ILF3
POLDIP2	5.06326e-10	0.284705	0.562	0.34	7.04907e-06	2	POLDIP2
IAH1	5.14003e-10	0.302355	0.724	0.52	7.15595e-06	2	IAH1
ACAA2	5.15467e-10	0.400288	0.681	0.529	7.17633e-06	2	ACAA2
STK38.1	5.39133e-10	-0.399387	0.4	0.618	7.50581e-06	2	STK38
CHST12.1	5.47209e-10	-0.396101	0.567	0.742	7.61825e-06	2	CHST12
[truncated: 5,161 more rows]
